# Supplementary material for: Depletion of Gibberellin Signaling Up-Regulates LBD16 Transcription and Promotes Adventitious Root Formation in Arabidopsis Leaf Explants
Source: Int J Mol Sci. 2024 Dec 12;25(24):13340. doi: 10.3390/ijms252413340 (PMC11678481; doi:10.3390/ijms252413340)
Supplement: Supplementary file 1 [file ijms-25-13340-s001.zip]

Archive with 2 entries (2 files):
- ijms-3287384-supplementary.pptx
- Supp Table S1 and S2.xlsx
