# Supplementary material for: Depletion of Gibberellin Signaling Up-Regulates LBD16 Transcription and Promotes Adventitious Root Formation in Arabidopsis Leaf Explants
Source: Int J Mol Sci. 2024 Dec 12;25(24):13340. doi: 10.3390/ijms252413340 (PMC11678481; doi:10.3390/ijms252413340)
Supplement: Supplementary file 1 [file ijms-25-13340-s001.zip › Supp Table S1 and S2.xlsx]

## Sheet: S1 Up
id	M-e-1	M-e-2	M-e-3	M-e-4	P-e-1	P-e-2	P-e-3	P-e-4	M-e-1_CPM	M-e-2_CPM	M-e-3_CPM	M-e-4_CPM	P-e-1_CPM	P-e-2_CPM	P-e-3_CPM	P-e-4_CPM	M-e_mean	P-e_mean	log2(fc)	PValue
AT5G53588	0	0	0	1	260	318	405	0	0	0	0	0.01	3.3	3.82	4.31	0	0.0025	2.8575	10.1586	2.62495e-05
AT1G62320	0	0	0	0	4	24	27	4	0	0	0	0	0.05	0.29	0.29	0.06	0.001	0.1725	7.4305	0.000128337
AT1G78476	0	0	0	0	16	33	0	0	0	0	0	0	0.2	0.4	0	0	0.001	0.15	7.2288	0.0084479
AT4G32510	0	0	0	0	32	4	12	0	0	0	0	0	0.41	0.05	0.13	0	0.001	0.1475	7.2046	0.00248161
AT1G51480	0	0	0	0	0	22	0	22	0	0	0	0	0	0.26	0	0.32	0.001	0.145	7.1799	0.00936395
AT4G00160	0	0	0	0	9	32	7	0	0	0	0	0	0.11	0.38	0.07	0	0.001	0.14	7.1293	0.00239037
AT1G01190	0	0	0	0	9	17	12	7	0	0	0	0	0.11	0.2	0.13	0.1	0.001	0.135	7.0768	0.000207337
AT1G17285	0	0	0	0	18	22	0	3	0	0	0	0	0.23	0.26	0	0.04	0.001	0.1325	7.0498	0.00368404
AT1G53900	0	0	0	0	34	0	8	0	0	0	0	0	0.43	0	0.09	0	0.001	0.13	7.0224	0.0144589
AT5G47150	0	0	0	0	9	32	0	0	0	0	0	0	0.11	0.38	0	0	0.001	0.1225	6.9366	0.0162771
AT1G66020	0	0	0	0	0	12	18	9	0	0	0	0	0	0.14	0.19	0.13	0.001	0.115	6.8455	0.00469095
AT1G11190	0	0	0	0	0	4	20	14	0	0	0	0	0	0.05	0.21	0.2	0.001	0.115	6.8455	0.00582576
AT3G21720	0	0	0	0	32	0	4	0	0	0	0	0	0.41	0	0.04	0	0.001	0.1125	6.8138	0.0239601
AT3G16300	0	0	0	0	6	10	0	14	0	0	0	0	0.08	0.12	0	0.2	0.001	0.1	6.6439	0.010301
AT5G67620	0	0	0	0	4	12	4	11	0	0	0	0	0.05	0.14	0.04	0.16	0.001	0.0975	6.6073	0.00259776
AT2G16960	0	0	0	0	4	14	0	11	0	0	0	0	0.05	0.17	0	0.16	0.001	0.095	6.5699	0.0132182
AT3G21120	0	0	0	0	4	4	17	4	0	0	0	0	0.05	0.05	0.18	0.06	0.001	0.085	6.4094	0.00588858
AT2G04190	0	0	0	0	8	9	12	0	0	0	0	0	0.1	0.11	0.13	0	0.001	0.085	6.4094	0.0163633
AT5G52400	0	0	0	0	5	13	11	0	0	0	0	0	0.06	0.16	0.12	0	0.001	0.085	6.4094	0.0174199
AT4G25400	0	0	0	0	12	7	9	0	0	0	0	0	0.15	0.08	0.1	0	0.001	0.0825	6.3663	0.017711
AT4G00220	0	0	0	0	4	7	7	8	0	0	0	0	0.05	0.08	0.07	0.12	0.001	0.08	6.3219	0.00563151
AT4G18510	0	0	0	0	20	0	3	3	0	0	0	0	0.25	0	0.03	0.04	0.001	0.08	6.3219	0.0250049
AT2G13680	0	0	0	0	6	15	5	0	0	0	0	0	0.08	0.18	0.05	0	0.001	0.0775	6.2761	0.0246696
AT1G70830	0	0	0	0	9	0	8	7	0	0	0	0	0.11	0	0.09	0.1	0.001	0.075	6.2288	0.0255132
AT1G33840	0	0	0	0	6	0	12	6	0	0	0	0	0.08	0	0.13	0.09	0.001	0.075	6.2288	0.0287
AT2G29850	0	0	0	0	7	8	0	7	0	0	0	0	0.09	0.1	0	0.1	0.001	0.0725	6.1799	0.0311273
AT3G17530	0	0	0	0	0	8	4	8	0	0	0	0	0	0.1	0.04	0.12	0.001	0.065	6.0224	0.0449449
AT5G59310	0	0	0	0	12	0	4	4	0	0	0	0	0.15	0	0.04	0.06	0.001	0.0625	5.9658	0.0471625
AT1G78720	0	0	0	0	5	5	11	0	0	0	0	0	0.06	0.06	0.12	0	0.001	0.06	5.9069	0.0498643
AT4G19112	54	42	40	46	41	4063	3597	3297	0.8	0.6	0.52	0.62	0.52	48.83	38.32	47.99	0.635	33.915	5.739	8.70396e-09
AT1G25422	1	0	0	0	20	1	10	0	0.01	0	0	0	0.25	0.01	0.11	0	0.0025	0.0925	5.2095	0.0278056
AT1G75530	0	0	5	0	8	4	18	31	0	0	0.06	0	0.1	0.05	0.19	0.45	0.015	0.1975	3.7188	0.00992544
AT1G63930	1	4	0	0	24	26	14	10	0.01	0.06	0	0	0.3	0.31	0.15	0.15	0.0175	0.2275	3.7004	0.00113073
AT3G51070	3	0	0	0	9	20	12	2	0.04	0	0	0	0.11	0.24	0.13	0.03	0.01	0.1275	3.6724	0.0200233
AT1G02580	0	0	4	6	23	64	28	19	0	0	0.05	0.08	0.29	0.77	0.3	0.28	0.0325	0.41	3.6571	0.000105414
AT5G57785	24	32	28	53	302	381	425	683	0.35	0.46	0.36	0.72	3.84	4.58	4.53	9.94	0.4725	5.7225	3.5983	5.0696e-26
AT2G02840	0	4	0	6	17	19	22	28	0	0.06	0	0.08	0.22	0.23	0.23	0.41	0.035	0.2725	2.9608	0.0029264
AT1G26450	0	16	0	6	8	61	22	78	0	0.23	0	0.08	0.1	0.73	0.23	1.14	0.0775	0.55	2.8272	0.00843177
AT4G28420	0	4	4	0	0	23	36	8	0	0.06	0.05	0	0	0.28	0.38	0.12	0.0275	0.195	2.826	0.0485678
AT4G22370	2	0	4	0	7	16	16	3	0.03	0	0.05	0	0.09	0.19	0.17	0.04	0.02	0.1225	2.6147	0.0465945
AT2G29125	4	4	0	0	16	27	7	9	0.06	0.06	0	0	0.2	0.32	0.07	0.13	0.03	0.18	2.585	0.0225697
AT4G18960	3	0	6	0	23	16	5	12	0.04	0	0.08	0	0.29	0.19	0.05	0.17	0.03	0.175	2.5443	0.0326887
AT2G47770	8	4	10	8	74	57	28	32	0.12	0.06	0.13	0.11	0.94	0.69	0.3	0.47	0.105	0.6	2.5146	1.81669e-05
AT5G36960	0	12	7	12	49	47	47	48	0	0.17	0.09	0.16	0.62	0.56	0.5	0.7	0.105	0.595	2.5025	0.000174827
AT5G51810	127	120	115	113	768	609	627	823	1.87	1.72	1.49	1.53	9.76	7.32	6.68	11.98	1.6525	8.935	2.4348	1.94345e-30
AT5G18510	0	5	2	3	37	5	13	4	0	0.07	0.03	0.04	0.47	0.06	0.14	0.06	0.035	0.1825	2.3825	0.0355453
AT3G49830	8	4	0	0	4	24	7	36	0.12	0.06	0	0	0.05	0.29	0.07	0.52	0.045	0.2325	2.3692	0.0492632
AT3G56780	0	0	9	6	25	22	11	16	0	0	0.12	0.08	0.32	0.26	0.12	0.23	0.05	0.2325	2.2172	0.0361539
AT4G25790	8	5	5	5	23	15	40	23	0.12	0.07	0.06	0.07	0.29	0.18	0.43	0.33	0.08	0.3075	1.9425	0.00373342
AT4G18720	7	21	5	18	38	64	73	43	0.1	0.3	0.06	0.24	0.48	0.77	0.78	0.63	0.175	0.665	1.926	0.000560238
AT1G08440	10	0	16	7	24	21	58	35	0.15	0	0.21	0.09	0.3	0.25	0.62	0.51	0.1125	0.42	1.9005	0.0144031
AT5G63900	22	9	15	9	68	25	64	41	0.32	0.13	0.19	0.12	0.86	0.3	0.68	0.6	0.19	0.61	1.6828	0.00230918
AT1G61810	15	16	45	0	38	127	37	62	0.22	0.23	0.58	0	0.48	1.53	0.39	0.9	0.2575	0.825	1.6798	0.0339237
AT2G28420	15	2	37	29	51	84	42	91	0.22	0.03	0.48	0.39	0.65	1.01	0.45	1.32	0.28	0.8575	1.6147	0.0107331
AT5G63600	26	0	32	23	55	102	58	52	0.38	0	0.41	0.31	0.7	1.23	0.62	0.76	0.275	0.8275	1.5893	0.0220861
AT2G07671	4	7	24	4	20	38	55	18	0.06	0.1	0.31	0.05	0.25	0.46	0.59	0.26	0.13	0.39	1.585	0.0283086
AT1G28360	24	35	62	18	183	91	79	96	0.35	0.5	0.8	0.24	2.32	1.09	0.84	1.4	0.4725	1.4125	1.5799	0.000516502
AT5G59320	16	61	4	18	97	105	60	70	0.24	0.87	0.05	0.24	1.23	1.26	0.64	1.02	0.35	1.0375	1.5677	0.0127395
AT3G30180	7891	9884	8925	9631	28905	31818	30090	27759	116.32	141.61	115.51	130.09	367.21	382.43	320.54	404.09	125.882	368.567	1.5499	1.77953e-57
AT1G04580	149	123	258	162	743	625	532	322	2.2	1.76	3.34	2.19	9.44	7.51	5.67	4.69	2.3725	6.8275	1.5249	1.98951e-09
AT1G19610	12	3	12	6	18	50	30	10	0.18	0.04	0.16	0.08	0.23	0.6	0.32	0.15	0.115	0.325	1.4988	0.0381263
AT2G31420	8	18	31	3	52	31	78	27	0.12	0.26	0.4	0.04	0.66	0.37	0.83	0.39	0.205	0.5625	1.4562	0.0250208
AT3G22700	4	19	14	20	53	51	48	23	0.06	0.27	0.18	0.27	0.67	0.61	0.51	0.33	0.195	0.53	1.4425	0.00989852
AT5G50290	8	12	4	6	25	28	13	22	0.12	0.17	0.05	0.08	0.32	0.34	0.14	0.32	0.105	0.28	1.415	0.0435332
AT5G02370	153	235	304	312	437	290	1572	691	2.26	3.37	3.93	4.21	5.55	3.49	16.75	10.06	3.4425	8.9625	1.3804	0.00592108
AT1G76610	8	52	6	27	65	83	91	41	0.12	0.75	0.08	0.36	0.83	1	0.97	0.6	0.3275	0.85	1.376	0.0246242
AT2G13810	26	77	18	36	38	229	132	70	0.38	1.1	0.23	0.49	0.48	2.75	1.41	1.02	0.55	1.415	1.3633	0.0146025
AT1G67100	45	26	33	17	77	60	104	104	0.66	0.37	0.43	0.23	0.98	0.72	1.11	1.51	0.4225	1.08	1.354	0.00133573
AT1G35630	8	17	13	5	29	38	52	10	0.12	0.24	0.17	0.07	0.37	0.46	0.55	0.15	0.15	0.3825	1.3505	0.0381687
AT1G79760	7	8	10	12	22	32	22	26	0.1	0.11	0.13	0.16	0.28	0.38	0.23	0.38	0.125	0.3175	1.3448	0.0227563
AT5G46610	47	25	63	36	158	129	105	75	0.69	0.36	0.82	0.49	2.01	1.55	1.12	1.09	0.59	1.4425	1.2898	0.000424043
AT1G05740	23	12	13	23	36	58	61	40	0.34	0.17	0.17	0.31	0.46	0.7	0.65	0.58	0.2475	0.5975	1.2715	0.00578092
AT2G25090	28	32	38	24	80	77	112	61	0.41	0.46	0.49	0.32	1.02	0.93	1.19	0.89	0.42	1.0075	1.2623	0.000231179
AT4G24000	91	370	119	134	474	614	552	317	1.34	5.3	1.54	1.81	6.02	7.38	5.88	4.61	2.4975	5.9725	1.2579	0.000539612
AT3G14710	5	18	17	19	33	29	56	38	0.07	0.26	0.22	0.26	0.42	0.35	0.6	0.55	0.2025	0.48	1.2451	0.0209711
AT4G26466	21	9	8	24	48	68	24	21	0.31	0.13	0.1	0.32	0.61	0.82	0.26	0.31	0.215	0.5	1.2176	0.0492838
AT3G49930	8	15	7	25	26	51	26	35	0.12	0.21	0.09	0.34	0.33	0.61	0.28	0.51	0.19	0.4325	1.1867	0.0473558
AT3G50660	1652	1612	1575	1984	4490	4499	4785	3652	24.35	23.1	20.38	26.8	57.04	54.07	50.97	53.16	23.6575	53.81	1.1856	4.4521e-34
AT1G69470	13	19	5	10	35	35	33	20	0.19	0.27	0.06	0.14	0.44	0.42	0.35	0.29	0.165	0.375	1.1844	0.0448352
AT1G29780	14	29	32	24	77	51	76	45	0.21	0.42	0.41	0.32	0.98	0.61	0.81	0.66	0.34	0.765	1.1699	0.00455507
AT1G10155	10	17	7	10	21	34	37	22	0.15	0.24	0.09	0.14	0.27	0.41	0.39	0.32	0.155	0.3475	1.1647	0.0405787
AT1G10400	92	91	51	57	219	261	197	78	1.36	1.3	0.66	0.77	2.78	3.14	2.1	1.14	1.0225	2.29	1.1632	0.00142835
AT3G04420	44	36	87	77	184	186	152	85	0.65	0.52	1.13	1.04	2.34	2.24	1.62	1.24	0.835	1.86	1.1555	0.000667852
AT2G18570	33	66	50	27	135	116	116	75	0.49	0.95	0.65	0.36	1.72	1.39	1.24	1.09	0.6125	1.36	1.1508	0.00152771
AT3G13730	455	513	424	533	1445	1470	1092	789	6.71	7.35	5.49	7.2	18.36	17.67	11.63	11.49	6.6875	14.7875	1.1448	3.01128e-10
AT5G50130	48	99	50	79	171	196	217	115	0.71	1.42	0.65	1.07	2.17	2.36	2.31	1.67	0.9625	2.1275	1.1443	0.000165694
AT3G02242	8	23	8	13	20	37	40	34	0.12	0.33	0.1	0.18	0.25	0.44	0.43	0.49	0.1825	0.4025	1.1411	0.0468806
AT5G27940	36	23	10	19	59	60	80	29	0.53	0.33	0.13	0.26	0.75	0.72	0.85	0.42	0.3125	0.685	1.1322	0.0229996
AT5G09805	41	22	26	25	63	128	56	38	0.6	0.32	0.34	0.34	0.8	1.54	0.6	0.55	0.4	0.8725	1.1252	0.0146469
AT1G60190	28	10	40	15	45	62	61	55	0.41	0.14	0.52	0.2	0.57	0.75	0.65	0.8	0.3175	0.6925	1.1251	0.0213306
AT4G36380	606	609	523	569	1379	1491	1507	1244	8.93	8.73	6.77	7.69	17.52	17.92	16.05	18.11	8.03	17.4	1.1156	4.0721e-20
AT1G20160	83	127	127	105	231	254	325	256	1.22	1.82	1.64	1.42	2.93	3.05	3.46	3.73	1.525	3.2925	1.1104	1.45278e-07
AT1G17020	132	137	159	131	284	359	302	377	1.95	1.96	2.06	1.77	3.61	4.31	3.22	5.49	1.935	4.1575	1.1034	2.06437e-07
AT3G60010	23	21	21	50	58	51	108	62	0.34	0.3	0.27	0.68	0.74	0.61	1.15	0.9	0.3975	0.85	1.0965	0.010984
AT3G12970	28	15	21	24	50	44	48	60	0.41	0.21	0.27	0.32	0.64	0.53	0.51	0.87	0.3025	0.6375	1.0755	0.0148101
AT5G12330	28	22	26	39	55	98	68	52	0.41	0.32	0.34	0.53	0.7	1.18	0.72	0.76	0.4	0.84	1.0704	0.00522767
AT1G08630	96	95	127	85	306	233	295	121	1.42	1.36	1.64	1.15	3.89	2.8	3.14	1.76	1.3925	2.8975	1.0571	0.000110679
AT1G48260	18	16	23	27	42	55	63	38	0.27	0.23	0.3	0.36	0.53	0.66	0.67	0.55	0.29	0.6025	1.0549	0.00929271
AT3G60550	78	48	37	53	129	119	188	85	1.15	0.69	0.48	0.72	1.64	1.43	2	1.24	0.76	1.5775	1.0536	0.00164484
AT1G15550	94	65	132	75	235	98	292	218	1.39	0.93	1.71	1.01	2.99	1.18	3.11	3.17	1.26	2.6125	1.052	0.00203251
AT4G18990	52	72	16	53	77	160	198	44	0.77	1.03	0.21	0.72	0.98	1.92	2.11	0.64	0.6825	1.4125	1.0493	0.0330576
AT4G26530	23	24	17	11	50	25	79	27	0.34	0.34	0.22	0.15	0.64	0.3	0.84	0.39	0.2625	0.5425	1.0473	0.0483591
AT3G56890	7	20	26	22	27	35	61	49	0.1	0.29	0.34	0.3	0.34	0.42	0.65	0.71	0.2575	0.53	1.0414	0.0438747
AT5G66400	190	277	283	281	641	737	416	538	2.8	3.97	3.66	3.8	8.14	8.86	4.43	7.83	3.5575	7.315	1.04	1.87019e-06
AT3G48240	26	26	27	27	26	74	47	86	0.38	0.37	0.35	0.36	0.33	0.89	0.5	1.25	0.365	0.7425	1.0245	0.0353642
AT4G27260	3684	3788	4827	3657	10022	9373	9143	7627	54.3	54.27	62.47	49.4	127.32	112.66	97.4	111.03	55.11	112.103	1.0244	7.21407e-23
AT3G10320	228	347	324	324	597	1112	658	416	3.36	4.97	4.19	4.38	7.58	13.37	7.01	6.06	4.225	8.505	1.0094	1.844e-05
AT2G38823	130	92	169	252	246	579	512	152	1.92	1.32	2.19	3.4	3.13	6.96	5.45	2.21	2.2075	4.4375	1.0073	0.0039271
AT3G12230	74	131	52	147	221	248	217	215	1.09	1.88	0.67	1.99	2.81	2.98	2.31	3.13	1.4075	2.8075	0.9962	0.00180178
AT1G19250	4566	7028	2152	3112	7877	16189	10506	4657	67.31	100.69	27.85	42.03	100.07	194.58	111.92	67.79	59.47	118.59	0.9957	0.0494835
AT2G44070	28	35	46	48	92	73	130	59	0.41	0.5	0.6	0.65	1.17	0.88	1.38	0.86	0.54	1.0725	0.9899	0.00363827
AT5G17220	54	41	48	36	160	31	110	95	0.8	0.59	0.62	0.49	2.03	0.37	1.17	1.38	0.625	1.2375	0.9855	0.0310155
AT3G22100	25	71	87	81	154	185	113	121	0.37	1.02	1.13	1.09	1.96	2.22	1.2	1.76	0.9025	1.785	0.9839	0.00664478
AT2G32990	19	50	40	20	64	82	58	77	0.28	0.72	0.52	0.27	0.81	0.99	0.62	1.12	0.4475	0.885	0.9838	0.0238925
AT5G15630	29	49	44	36	110	107	65	64	0.43	0.7	0.57	0.49	1.4	1.29	0.69	0.93	0.5475	1.0775	0.9768	0.00738004
AT4G11910	57	167	123	140	151	300	322	289	0.84	2.39	1.59	1.89	1.92	3.61	3.43	4.21	1.6775	3.2925	0.9729	0.00279098
AT4G31730	21	48	28	18	60	70	102	31	0.31	0.69	0.36	0.24	0.76	0.84	1.09	0.45	0.4	0.785	0.9727	0.0370338
AT1G80745	16	18	21	20	62	28	41	32	0.24	0.26	0.27	0.27	0.79	0.34	0.44	0.47	0.26	0.51	0.972	0.0416156
AT3G48920	87	171	113	92	153	266	331	271	1.28	2.45	1.46	1.24	1.94	3.2	3.53	3.94	1.6075	3.1525	0.9717	0.00111269
AT4G37730	13	18	19	48	66	47	50	48	0.19	0.26	0.25	0.65	0.84	0.56	0.53	0.7	0.3375	0.6575	0.9621	0.0467282
AT1G72220	64	100	51	60	124	170	184	127	0.94	1.43	0.66	0.81	1.58	2.04	1.96	1.85	0.96	1.8575	0.9523	0.00141438
AT1G03050	26	35	34	29	90	63	81	37	0.38	0.5	0.44	0.39	1.14	0.76	0.86	0.54	0.4275	0.825	0.9485	0.0138289
AT5G66080	1001	863	856	1090	2602	2219	2245	1264	14.76	12.36	11.08	14.72	33.06	26.67	23.92	18.4	13.23	25.5125	0.9474	1.6043e-08
AT2G43060	541	848	597	835	1209	1706	1723	1456	7.97	12.15	7.73	11.28	15.36	20.5	18.35	21.2	9.7825	18.8525	0.9465	1.7536e-08
AT5G42690	122	100	210	199	272	474	283	303	1.8	1.43	2.72	2.69	3.46	5.7	3.01	4.41	2.16	4.145	0.9403	0.000432179
AT1G19230	50	86	87	105	151	288	134	127	0.74	1.23	1.13	1.42	1.92	3.46	1.43	1.85	1.13	2.165	0.938	0.00431031
AT5G58840	259	361	350	257	530	918	768	451	3.82	5.17	4.53	3.47	6.73	11.03	8.18	6.57	4.2475	8.1275	0.9362	3.82681e-06
AT2G18480	62	76	77	49	143	88	180	149	0.91	1.09	1	0.66	1.82	1.06	1.92	2.17	0.915	1.7425	0.9293	0.00309575
AT5G57790	135	171	82	147	224	287	319	307	1.99	2.45	1.06	1.99	2.85	3.45	3.4	4.47	1.8725	3.5425	0.9198	0.000578888
AT2G46950	77	103	121	87	304	206	221	98	1.14	1.48	1.57	1.18	3.86	2.48	2.35	1.43	1.3425	2.53	0.9142	0.00279688
AT5G39520	149	322	487	376	562	859	624	698	2.2	4.61	6.3	5.08	7.14	10.32	6.65	10.16	4.5475	8.5675	0.9138	0.000524438
AT4G30460	46	33	46	53	44	102	112	114	0.68	0.47	0.6	0.72	0.56	1.23	1.19	1.66	0.6175	1.16	0.9096	0.0172098
AT4G08040	2610	2243	1886	2309	5942	4238	5957	3193	38.47	32.14	24.41	31.19	75.49	50.94	63.46	46.48	31.5525	59.0925	0.9052	3.61698e-08
AT2G02990	395	368	324	429	748	881	858	701	5.82	5.27	4.19	5.79	9.5	10.59	9.14	10.2	5.2675	9.8575	0.9041	1.66416e-10
AT5G67210	30	31	28	35	78	101	35	43	0.44	0.44	0.36	0.47	0.99	1.21	0.37	0.63	0.4275	0.8	0.9041	0.0438436
AT1G62580	37	156	65	132	130	267	246	181	0.55	2.24	0.84	1.78	1.65	3.21	2.62	2.63	1.3525	2.5275	0.9021	0.0213591
AT4G24150	48	70	37	40	133	99	131	55	0.71	1	0.48	0.54	1.69	1.19	1.4	0.8	0.6825	1.27	0.8959	0.0148871
AT5G01840	64	91	118	86	205	168	224	148	0.94	1.3	1.53	1.16	2.6	2.02	2.39	2.15	1.2325	2.29	0.8938	0.000197966
AT2G18780	38	90	97	81	126	177	175	151	0.56	1.29	1.26	1.09	1.6	2.13	1.86	2.2	1.05	1.9475	0.8912	0.00295024
AT5G52930	70	40	129	32	174	142	165	78	1.03	0.57	1.67	0.43	2.21	1.71	1.76	1.14	0.925	1.705	0.8822	0.0332674
AT2G25450	106	294	117	148	275	523	299	282	1.56	4.21	1.51	2	3.49	6.29	3.19	4.11	2.32	4.27	0.8801	0.00868639
AT4G26220	95	127	136	182	220	422	265	207	1.4	1.82	1.76	2.46	2.79	5.07	2.82	3.01	1.86	3.4225	0.8797	0.000797878
AT1G05340	140	112	102	72	159	264	254	209	2.06	1.6	1.32	0.97	2.02	3.17	2.71	3.04	1.4875	2.735	0.8787	0.00149776
AT4G01430	117	307	91	164	304	469	397	251	1.72	4.4	1.18	2.22	3.86	5.64	4.23	3.65	2.38	4.345	0.8684	0.00968286
AT1G05680	1191	965	799	780	1503	2325	3248	887	17.56	13.83	10.34	10.54	19.09	27.94	34.6	12.91	13.0675	23.635	0.8549	0.0138244
AT1G54570	5186	7400	6544	7276	14588	12595	14106	11875	76.44	106.02	84.69	98.28	185.33	151.38	150.27	172.87	91.3575	164.963	0.8525	1.21715e-13
AT4G05380	2214	941	2820	1676	5093	3570	3922	2788	32.64	13.48	36.5	22.64	64.7	42.91	41.78	40.59	26.315	47.495	0.8519	0.00962421
AT5G45990	52	34	52	17	75	103	63	71	0.77	0.49	0.67	0.23	0.95	1.24	0.67	1.03	0.54	0.9725	0.8487	0.0448819
AT4G00870	506	705	797	820	1565	1173	1578	1277	7.46	10.1	10.31	11.08	19.88	14.1	16.81	18.59	9.7375	17.345	0.8329	3.39503e-08
AT1G53160	27	92	43	46	89	115	129	88	0.4	1.32	0.56	0.62	1.13	1.38	1.37	1.28	0.725	1.29	0.8313	0.0306025
AT5G64530	191	189	266	274	485	434	407	467	2.82	2.71	3.44	3.7	6.16	5.22	4.34	6.8	3.1675	5.63	0.8298	1.36235e-05
AT5G17390	215	184	73	133	331	314	356	235	3.17	2.64	0.94	1.8	4.21	3.77	3.79	3.42	2.1375	3.7975	0.8291	0.00699583
AT1G53100	770	953	803	888	1854	1886	1740	1324	11.35	13.65	10.39	11.99	23.55	22.67	18.54	19.27	11.845	21.0075	0.8266	5.58349e-11
AT4G14140	28	26	67	50	97	108	70	58	0.41	0.37	0.87	0.68	1.23	1.3	0.75	0.84	0.5825	1.03	0.8223	0.0355254
AT1G74080	256	298	223	291	520	630	593	393	3.77	4.27	2.89	3.93	6.61	7.57	6.32	5.72	3.715	6.555	0.8192	1.41146e-06
AT1G66390	53	72	107	95	144	124	194	171	0.78	1.03	1.38	1.28	1.83	1.49	2.07	2.49	1.1175	1.97	0.8179	0.00375551
AT3G11110	97	117	76	63	187	108	209	191	1.43	1.68	0.98	0.85	2.38	1.3	2.23	2.78	1.235	2.1725	0.8148	0.0111247
AT2G20720	2494	1878	2520	2068	4685	5010	5807	2508	36.76	26.91	32.61	27.93	59.52	60.22	61.86	36.51	31.0525	54.5275	0.8123	4.71336e-07
AT1G07430	124	146	175	153	277	316	254	303	1.83	2.09	2.26	2.07	3.52	3.8	2.71	4.41	2.0625	3.61	0.8076	8.37147e-05
AT5G55150	159	144	98	141	298	224	396	175	2.34	2.06	1.27	1.9	3.79	2.69	4.22	2.55	1.8925	3.3125	0.8076	0.0019422
AT3G44300	198	345	236	229	360	814	442	374	2.92	4.94	3.05	3.09	4.57	9.78	4.71	5.44	3.5	6.125	0.8074	0.00250023
AT2G45210	1006	1030	903	885	1479	1872	2521	1713	14.83	14.76	11.69	11.95	18.79	22.5	26.86	24.94	13.3075	23.2725	0.8064	1.01637e-08
AT4G01680	761	766	690	782	1440	1555	1769	1171	11.22	10.97	8.93	10.56	18.29	18.69	18.84	17.05	10.42	18.2175	0.806	2.15298e-13
AT2G30070	4036	5514	3647	4411	7875	9817	10343	6894	59.49	79	47.2	59.58	100.04	117.99	110.18	100.36	61.3175	107.142	0.8052	3.80023e-09
AT2G26480	330	389	334	379	714	677	897	541	4.86	5.57	4.32	5.12	9.07	8.14	9.56	7.88	4.9675	8.6625	0.8023	1.24439e-08
AT5G37490	701	343	765	426	1422	1201	1277	519	10.33	4.91	9.9	5.75	18.07	14.44	13.6	7.56	7.7225	13.4175	0.797	0.00270811
AT1G68862	190	141	173	222	403	311	365	323	2.8	2.02	2.24	3	5.12	3.74	3.89	4.7	2.515	4.3625	0.7946	6.42596e-05
AT1G52410	32	41	59	43	66	79	85	100	0.47	0.59	0.76	0.58	0.84	0.95	0.91	1.46	0.6	1.04	0.7935	0.0219407
AT1G79270	886	865	934	1036	1930	1989	2106	1254	13.06	12.39	12.09	13.99	24.52	23.91	22.43	18.25	12.8825	22.2775	0.7902	1.67328e-11
AT5G59220	800	1734	1157	1463	2282	3065	2446	2130	11.79	24.84	14.97	19.76	28.99	36.84	26.06	31.01	17.84	30.725	0.7843	3.96868e-05
AT5G48400	454	643	592	518	733	1836	1097	633	6.69	9.21	7.66	7	9.31	22.07	11.69	9.21	7.64	13.07	0.7746	0.00148265
AT4G14250	30	57	50	50	111	130	73	46	0.44	0.82	0.65	0.68	1.41	1.56	0.78	0.67	0.6475	1.105	0.7711	0.0457165
AT4G27410	301	307	340	243	418	720	641	507	4.44	4.4	4.4	3.28	5.31	8.65	6.83	7.38	4.13	7.0425	0.7699	2.97169e-05
AT2G34360	55	118	48	85	119	159	191	126	0.81	1.69	0.62	1.15	1.51	1.91	2.03	1.83	1.0675	1.82	0.7697	0.0186884
AT4G36000	32	33	52	38	63	79	94	59	0.47	0.47	0.67	0.51	0.8	0.95	1	0.86	0.53	0.9025	0.7679	0.0196654
AT2G18193	7919	4047	9640	6651	17246	13775	14255	8640	116.73	57.98	124.76	89.84	219.09	165.57	151.85	125.77	97.3275	165.57	0.7665	0.00572717
AT5G07200	896	823	1282	941	2442	1541	1619	1747	13.21	11.79	16.59	12.71	31.02	18.52	17.25	25.43	13.575	23.055	0.7641	2.38657e-05
AT2G36750	2544	2558	1975	2225	5539	4183	5516	2779	37.5	36.65	25.56	30.05	70.37	50.28	58.76	40.45	32.44	54.965	0.7607	5.37246e-06
AT3G51400	278	257	331	344	598	531	548	579	4.1	3.68	4.28	4.65	7.6	6.38	5.84	8.43	4.1775	7.0625	0.7575	2.8784e-06
AT5G53230	75	39	116	94	225	139	142	100	1.11	0.56	1.5	1.27	2.86	1.67	1.51	1.46	1.11	1.875	0.7563	0.0301791
AT2G28250	115	106	165	77	178	262	290	159	1.7	1.52	2.14	1.04	2.26	3.15	3.09	2.31	1.6	2.7025	0.7562	0.00400381
AT1G80570	85	115	116	85	174	190	268	139	1.25	1.65	1.5	1.15	2.21	2.28	2.85	2.02	1.3875	2.34	0.754	0.00130166
AT4G40010	30	55	111	122	170	171	166	88	0.44	0.79	1.44	1.65	2.16	2.06	1.77	1.28	1.08	1.8175	0.7509	0.0480707
AT3G15340	117	159	221	160	315	300	308	293	1.72	2.28	2.86	2.16	4	3.61	3.28	4.27	2.255	3.79	0.7491	0.000254871
AT4G19645	56	72	83	79	158	133	184	78	0.83	1.03	1.07	1.07	2.01	1.6	1.96	1.14	1	1.6775	0.7463	0.00770086
AT2G37770	4627	6102	3928	5213	9247	9928	11435	7256	68.2	87.42	50.84	70.41	117.47	119.33	121.81	105.63	69.2175	116.06	0.7457	5.77543e-08
AT4G33420	1015	1288	926	952	1913	2327	2640	1180	14.96	18.45	11.98	12.86	24.3	27.97	28.12	17.18	14.5625	24.3925	0.7442	2.30759e-05
AT4G28040	488	622	403	477	946	974	891	909	7.19	8.91	5.22	6.44	12.02	11.71	9.49	13.23	6.94	11.6125	0.7427	2.23343e-05
AT2G42430	108	104	114	105	218	139	299	161	1.59	1.49	1.48	1.42	2.77	1.67	3.19	2.34	1.495	2.4925	0.7374	0.00318156
AT5G59390	223	96	318	218	626	322	480	174	3.29	1.38	4.12	2.94	7.95	3.87	5.11	2.53	2.9325	4.865	0.7303	0.0338267
AT4G17030	30	48	43	59	61	99	135	50	0.44	0.69	0.56	0.8	0.77	1.19	1.44	0.73	0.6225	1.0325	0.73	0.0456477
AT1G16850	181	454	334	302	396	790	549	601	2.67	6.5	4.32	4.08	5.03	9.5	5.85	8.75	4.3925	7.2825	0.7294	0.00620518
AT2G37130	60	143	84	114	187	121	288	159	0.88	2.05	1.09	1.54	2.38	1.45	3.07	2.31	1.39	2.3025	0.7281	0.0240931
AT1G77120	411	502	366	377	790	724	929	656	6.06	7.19	4.74	5.09	10.04	8.7	9.9	9.55	5.77	9.5475	0.7266	4.30623e-06
AT3G26840	4882	8341	8574	7718	12982	14499	14138	12536	71.96	119.5	110.97	104.25	164.92	174.27	150.61	182.49	101.67	168.072	0.7252	6.18038e-08
AT4G21680	3863	3691	1849	2449	6077	7252	6663	2762	56.94	52.88	23.93	33.08	77.2	87.16	70.98	40.21	41.7075	68.8875	0.7239	0.0360437
AT5G48410	558	850	696	681	1202	1605	1284	1060	8.23	12.18	9.01	9.2	15.27	19.29	13.68	15.43	9.655	15.9175	0.7213	2.40494e-06
AT4G00750	785	1064	990	789	1343	2048	1784	1510	11.57	15.24	12.81	10.66	17.06	24.62	19	21.98	12.57	20.665	0.7172	1.31458e-06
AT3G53530	249	135	264	192	407	301	473	357	3.67	1.93	3.42	2.59	5.17	3.62	5.04	5.2	2.9025	4.7575	0.7129	0.00181681
AT4G16690	114	173	169	246	238	419	268	339	1.68	2.48	2.19	3.32	3.02	5.04	2.85	4.93	2.4175	3.96	0.712	0.00725108
AT5G05690	7445	8548	12879	11037	16657	17840	20569	17288	109.74	122.47	166.68	149.08	211.61	214.42	219.11	251.66	136.993	224.2	0.7107	3.83342e-09
AT4G01026	86	153	178	154	131	339	283	280	1.27	2.19	2.3	2.08	1.66	4.07	3.01	4.08	1.96	3.205	0.7095	0.0184851
AT3G28620	53	48	50	47	100	75	109	79	0.78	0.69	0.65	0.63	1.27	0.9	1.16	1.15	0.6875	1.12	0.7041	0.016211
AT1G32170	700	845	503	719	1129	1719	1430	862	10.32	12.11	6.51	9.71	14.34	20.66	15.23	12.55	9.6625	15.695	0.6998	0.000328392
AT3G04000	1040	1679	1555	1705	2348	2795	3014	2646	15.33	24.06	20.13	23.03	29.83	33.59	32.11	38.52	20.6375	33.5125	0.6994	5.57296e-07
AT2G04070	9803	7662	9191	7220	17874	16385	20810	8134	144.5	109.77	118.95	97.52	227.07	196.94	221.68	118.41	117.685	191.025	0.6988	6.74938e-05
AT1G04180	263	348	269	298	464	655	517	502	3.88	4.99	3.48	4.03	5.89	7.87	5.51	7.31	4.095	6.645	0.6984	8.08767e-05
AT2G38340	481	403	649	585	1059	1190	931	657	7.09	5.77	8.4	7.9	13.45	14.3	9.92	9.56	7.29	11.8075	0.6957	4.38794e-05
AT2G15490	2054	1824	1556	1807	3548	4024	3796	1987	30.28	26.13	20.14	24.41	45.07	48.37	40.44	28.92	25.24	40.7	0.6893	1.90109e-05
AT1G70440	196	135	307	225	434	357	444	312	2.89	1.93	3.97	3.04	5.51	4.29	4.73	4.54	2.9575	4.7675	0.6889	0.0015166
AT5G20635	110	143	109	157	141	233	372	204	1.62	2.05	1.41	2.12	1.79	2.8	3.96	2.97	1.8	2.88	0.6781	0.0121375
AT5G65300	291	214	269	324	406	562	638	379	4.29	3.07	3.48	4.38	5.16	6.75	6.8	5.52	3.805	6.0575	0.6708	0.000128998
AT2G36540	206	232	159	240	445	344	485	248	3.04	3.32	2.06	3.24	5.65	4.13	5.17	3.61	2.915	4.64	0.6706	0.00203339
AT1G28130	285	321	383	382	745	567	613	500	4.2	4.6	4.96	5.16	9.46	6.81	6.53	7.28	4.73	7.52	0.6689	2.82388e-05
AT5G64260	4686	4978	4399	4645	7331	8915	10319	7029	69.07	71.32	56.93	62.74	93.13	107.15	109.92	102.32	65.015	103.13	0.6656	7.33224e-12
AT2G04050	18304	15465	24781	18991	41748	34831	37995	23444	269.81	221.57	320.72	256.52	530.37	418.64	404.75	341.28	267.155	423.76	0.6656	8.85237e-07
AT1G02220	1022	1286	877	1190	1717	2716	2057	1384	15.06	18.42	11.35	16.07	21.81	32.64	21.91	20.15	15.225	24.1275	0.6642	0.000135836
AT3G26440	3161	3664	2723	2955	6200	5923	6094	4200	46.59	52.49	35.24	39.91	78.76	71.19	64.92	61.14	43.5575	69.0025	0.6637	4.50458e-07
AT1G31290	220	292	250	248	736	475	361	224	3.24	4.18	3.24	3.35	9.35	5.71	3.85	3.26	3.5025	5.5425	0.6622	0.0203148
AT3G48850	908	1267	1043	1020	1412	2377	2524	1350	13.38	18.15	13.5	13.78	17.94	28.57	26.89	19.65	14.7025	23.2625	0.6619	6.56897e-05
AT1G09812	72	60	70	93	142	72	182	128	1.06	0.86	0.91	1.26	1.8	0.87	1.94	1.86	1.0225	1.6175	0.6617	0.0371301
AT1G68870	392	256	274	397	607	597	646	498	5.78	3.67	3.55	5.36	7.71	7.18	6.88	7.25	4.59	7.255	0.6605	0.000268487
ATCG00280	126	79	69	103	143	213	136	172	1.86	1.13	0.89	1.39	1.82	2.56	1.45	2.5	1.3175	2.0825	0.6605	0.0291689
AT5G13370	1850	2147	1728	2163	3530	3740	3903	2875	27.27	30.76	22.36	29.22	44.85	44.95	41.58	41.85	27.4025	43.3075	0.6603	8.85438e-10
AT5G62480	938	674	1189	831	1199	1656	2815	965	13.83	9.66	15.39	11.22	15.23	19.9	29.99	14.05	12.525	19.7925	0.6601	0.0024254
AT2G36570	71	38	100	83	137	143	109	117	1.05	0.54	1.29	1.12	1.74	1.72	1.16	1.7	1	1.58	0.6599	0.0375854
AT4G34990	198	205	173	243	341	385	451	286	2.92	2.94	2.24	3.28	4.33	4.63	4.8	4.16	2.845	4.48	0.6551	0.000145131
AT1G22500	50	75	97	99	166	122	129	137	0.74	1.07	1.26	1.34	2.11	1.47	1.37	1.99	1.1025	1.735	0.6542	0.0224087
AT4G18360	2184	2483	3297	2949	4400	4709	5567	4393	32.19	35.57	42.67	39.83	55.9	56.6	59.3	63.95	37.565	58.9375	0.6498	7.84949e-11
AT2G03880	77	84	60	97	122	108	157	166	1.14	1.2	0.78	1.31	1.55	1.3	1.67	2.42	1.1075	1.735	0.6476	0.0277686
AT3G23430	110	159	176	142	272	267	255	225	1.62	2.28	2.28	1.92	3.46	3.21	2.72	3.28	2.025	3.1675	0.6454	0.00117901
AT3G48580	514	444	420	568	809	880	887	821	7.58	6.36	5.44	7.67	10.28	10.58	9.45	11.95	6.7625	10.565	0.6437	9.49914e-06
AT2G41380	2940	2630	2815	2707	4569	5358	5855	3829	43.34	37.68	36.43	36.56	58.04	64.4	62.37	55.74	38.5025	60.1375	0.6433	2.77872e-12
AT1G72760	281	395	227	254	465	683	480	411	4.14	5.66	2.94	3.43	5.91	8.21	5.11	5.98	4.0425	6.3025	0.6407	0.00452092
AT1G63440	254	305	218	333	445	478	663	382	3.74	4.37	2.82	4.5	5.65	5.75	7.06	5.56	3.8575	6.005	0.6385	0.000500307
AT1G21410	310	361	452	412	584	709	741	623	4.57	5.17	5.85	5.56	7.42	8.52	7.89	9.07	5.2875	8.225	0.6374	2.09661e-06
AT2G17500	373	542	396	380	632	1086	812	471	5.5	7.77	5.13	5.13	8.03	13.05	8.65	6.86	5.8825	9.1475	0.6369	0.002755
AT3G26470	106	127	63	123	195	212	197	134	1.56	1.82	0.82	1.66	2.48	2.55	2.1	1.95	1.465	2.27	0.6318	0.0226812
AT1G73590	567	572	551	500	1239	838	1053	694	8.36	8.2	7.13	6.75	15.74	10.07	11.22	10.1	7.61	11.7825	0.6307	0.000173522
AT3G21420	144	134	201	228	281	220	440	284	2.12	1.92	2.6	3.08	3.57	2.64	4.69	4.13	2.43	3.7575	0.6288	0.00703773
AT4G37030	313	221	372	358	541	650	715	315	4.61	3.17	4.81	4.84	6.87	7.81	7.62	4.59	4.3575	6.7225	0.6255	0.00212145
AT1G53560	463	422	574	506	749	875	1005	761	6.82	6.05	7.43	6.83	9.52	10.52	10.71	11.08	6.7825	10.4575	0.6246	1.10064e-07
AT1G46264	118	113	108	170	225	228	221	201	1.74	1.62	1.4	2.3	2.86	2.74	2.35	2.93	1.765	2.72	0.6239	0.00417817
AT3G23570	2391	2144	1991	2297	3119	4109	5097	3145	35.24	30.72	25.77	31.03	39.62	49.39	54.3	45.78	30.69	47.2725	0.6232	4.75985e-07
AT4G26470	418	347	380	339	656	676	786	477	6.16	4.97	4.92	4.58	8.33	8.13	8.37	6.94	5.1575	7.9425	0.6229	2.11012e-05
AT3G14450	280	187	238	266	463	376	512	336	4.13	2.68	3.08	3.59	5.88	4.52	5.45	4.89	3.37	5.185	0.6216	0.000649608
AT5G54840	442	664	631	700	740	1185	1089	1130	6.52	9.51	8.17	9.46	9.4	14.24	11.6	16.45	8.415	12.9225	0.6189	0.000652152
AT5G59520	304	349	323	266	494	529	691	441	4.48	5	4.18	3.59	6.28	6.36	7.36	6.42	4.3125	6.605	0.615	7.06279e-05
AT2G42800	399	709	588	629	1052	1026	1111	803	5.88	10.16	7.61	8.5	13.36	12.33	11.84	11.69	8.0375	12.305	0.6144	0.000115754
AT2G04040	7390	6067	6545	6053	12436	11553	14785	6889	108.93	86.92	84.71	81.76	157.99	138.86	157.5	100.28	90.58	138.657	0.6143	1.84069e-05
AT2G05530	935	1035	972	1163	1336	1733	2192	1770	13.78	14.83	12.58	15.71	16.97	20.83	23.35	25.77	14.225	21.73	0.6113	8.18113e-06
AT3G21670	186	232	308	203	491	345	440	306	2.74	3.32	3.99	2.74	6.24	4.15	4.69	4.45	3.1975	4.8825	0.6107	0.00238507
AT4G12735	742	673	735	629	1110	1250	1610	859	10.94	9.64	9.51	8.5	14.1	15.02	17.15	12.5	9.6475	14.6925	0.6069	6.89871e-06
AT2G21450	147	96	278	153	362	215	315	239	2.17	1.38	3.6	2.07	4.6	2.58	3.36	3.48	2.305	3.505	0.6046	0.0350173
AT5G01740	1498	1041	1035	1279	2116	1962	2595	1697	22.08	14.91	13.4	17.28	26.88	23.58	27.64	24.7	16.9175	25.7	0.6033	4.34998e-05
AT2G45570	764	1227	865	1189	1583	2301	1846	1219	11.26	17.58	11.2	16.06	20.11	27.66	19.66	17.75	14.025	21.295	0.6025	0.000637285
AT1G63840	1008	1159	821	1094	1614	2076	1923	1377	14.86	16.61	10.63	14.78	20.5	24.95	20.49	20.05	14.22	21.4975	0.5962	2.93068e-05
AT5G09440	6644	7518	7929	7237	11923	13055	14626	10268	97.94	107.71	102.62	97.75	151.47	156.91	155.81	149.47	101.505	153.415	0.5959	7.76324e-19
AT1G69790	557	548	711	619	993	1058	1428	703	8.21	7.85	9.2	8.36	12.62	12.72	15.21	10.23	8.405	12.695	0.5949	1.91095e-05
AT5G66110	52	70	107	87	113	123	198	104	0.77	1	1.38	1.18	1.44	1.48	2.11	1.51	1.0825	1.635	0.5949	0.0353169
AT5G08240	178	198	311	172	300	536	314	291	2.62	2.84	4.03	2.32	3.81	6.44	3.34	4.24	2.9525	4.4575	0.5943	0.0163323
AT1G76590	278	438	364	421	562	682	843	483	4.1	6.28	4.71	5.69	7.14	8.2	8.98	7.03	5.195	7.8375	0.5933	0.000398311
AT1G51170	636	632	823	739	1181	1065	1230	1226	9.37	9.05	10.65	9.98	15	12.8	13.1	17.85	9.7625	14.6875	0.5893	7.75062e-06
AT5G13210	2581	1442	3263	2247	4616	4742	4395	2391	38.05	20.66	42.23	30.35	58.64	57	46.82	34.81	32.8225	49.3175	0.5874	0.00275367
AT3G02800	72	123	135	104	161	182	229	155	1.06	1.76	1.75	1.4	2.05	2.19	2.44	2.26	1.4925	2.235	0.5825	0.0140984
AT5G46140	110	163	150	132	168	266	392	137	1.62	2.34	1.94	1.78	2.13	3.2	4.18	1.99	1.92	2.875	0.5825	0.032846
AT4G09760	245	228	245	260	361	464	466	355	3.61	3.27	3.17	3.51	4.59	5.58	4.96	5.17	3.39	5.075	0.5821	6.50601e-05
AT4G34590	4074	4770	7626	7244	10162	11496	14083	4690	60.05	68.34	98.7	97.85	129.1	138.17	150.02	68.27	81.235	121.39	0.5795	0.031953
AT2G34340	263	418	318	261	374	535	665	542	3.88	5.99	4.12	3.53	4.75	6.43	7.08	7.89	4.38	6.5375	0.5778	0.00645982
AT5G58980	530	522	623	581	872	982	995	895	7.81	7.48	8.06	7.85	11.08	11.8	10.6	13.03	7.8	11.6275	0.576	1.91118e-07
AT1G10140	185	248	288	220	355	503	365	335	2.73	3.55	3.73	2.97	4.51	6.05	3.89	4.88	3.245	4.8325	0.5746	0.00260088
AT4G27435	142	137	224	175	251	279	351	246	2.09	1.96	2.9	2.36	3.19	3.35	3.74	3.58	2.3275	3.465	0.5741	0.00247809
AT4G26200	2433	2050	1813	1710	3833	3286	4161	2326	35.86	29.37	23.46	23.1	48.69	39.5	44.33	33.86	27.9475	41.595	0.5737	0.000249516
AT2G41480	208	87	185	163	282	230	316	244	3.07	1.25	2.39	2.2	3.58	2.76	3.37	3.55	2.2275	3.315	0.5736	0.0262373
AT4G37370	4181	4797	4020	4113	7873	8347	8258	4505	61.63	68.73	52.03	55.56	100.02	100.33	87.97	65.58	59.4875	88.475	0.5727	3.28192e-05
AT2G43910	3356	3839	5503	4341	6543	7120	7501	6846	49.47	55	71.22	58.63	83.12	85.58	79.91	99.66	58.58	87.0675	0.5717	6.59482e-07
AT1G10410	7802	8740	7357	8477	13558	14627	14702	11137	115.01	125.22	95.22	114.5	172.24	175.81	156.62	162.12	112.487	166.697	0.5675	1.6456e-09
AT5G20940	95	123	128	209	186	204	226	280	1.4	1.76	1.66	2.82	2.36	2.45	2.41	4.08	1.91	2.825	0.5647	0.0433824
AT3G27870	896	1017	914	1085	1670	1589	1890	1361	13.21	14.57	11.83	14.66	21.22	19.1	20.13	19.81	13.5675	20.065	0.5645	6.15523e-08
AT1G33030	533	646	553	748	932	1262	1086	840	7.86	9.26	7.16	10.1	11.84	15.17	11.57	12.23	8.595	12.7025	0.5635	8.9278e-05
AT1G65120	166	167	162	185	345	337	233	208	2.45	2.39	2.1	2.5	4.38	4.05	2.48	3.03	2.36	3.485	0.5624	0.0105026
AT2G43820	4742	7717	5220	5711	8910	11314	11803	7169	69.9	110.56	67.56	77.14	113.19	135.99	125.73	104.36	81.29	119.817	0.5597	0.000152276
AT1G71380	121	125	133	126	203	218	251	166	1.78	1.79	1.72	1.7	2.58	2.62	2.67	2.42	1.7475	2.5725	0.5579	0.00238003
AT1G06570	3192	2974	2766	3090	5542	5391	5689	3433	47.05	42.61	35.8	41.74	70.41	64.8	60.6	49.97	41.8	61.445	0.5558	4.47556e-06
AT3G12090	173	132	181	249	268	333	311	288	2.55	1.89	2.34	3.36	3.4	4	3.31	4.19	2.535	3.725	0.5553	0.00762263
AT1G53340	121	77	101	97	188	164	188	118	1.78	1.1	1.31	1.31	2.39	1.97	2	1.72	1.375	2.02	0.5549	0.0232073
AT2G36800	2593	2640	3381	3461	4438	5299	6842	3550	38.22	37.82	43.76	46.75	56.38	63.69	72.89	51.68	41.6375	61.16	0.5547	2.80546e-06
AT3G46660	392	466	482	339	666	616	925	580	5.78	6.68	6.24	4.58	8.46	7.4	9.85	8.44	5.82	8.5375	0.5528	0.000548271
AT2G41230	3298	2446	2453	3310	3526	4772	6191	4581	48.61	35.04	31.75	44.71	44.79	57.36	65.95	66.69	40.0275	58.6975	0.5523	0.000295127
AT4G18050	367	348	324	448	629	938	418	450	5.41	4.99	4.19	6.05	7.99	11.27	4.45	6.55	5.16	7.565	0.552	0.0210251
AT4G11170	475	489	416	393	582	1119	716	529	7	7.01	5.38	5.31	7.39	13.45	7.63	7.7	6.175	9.0425	0.5503	0.0082272
AT5G56990	94	65	80	74	111	126	169	114	1.39	0.93	1.04	1	1.41	1.51	1.8	1.66	1.09	1.595	0.5492	0.0297137
AT2G43500	536	562	443	541	854	1026	867	681	7.9	8.05	5.73	7.31	10.85	12.33	9.24	9.91	7.2475	10.5825	0.5461	0.000264402
AT4G17970	300	379	431	421	760	749	402	541	4.42	5.43	5.58	5.69	9.66	9	4.28	7.88	5.28	7.705	0.5453	0.0139745
AT1G30110	565	508	449	615	730	679	1467	708	8.33	7.28	5.81	8.31	9.27	8.16	15.63	10.31	7.4325	10.8425	0.5448	0.00705608
AT2G35550	94	125	123	171	212	211	231	180	1.39	1.79	1.59	2.31	2.69	2.54	2.46	2.62	1.77	2.5775	0.5422	0.0118884
AT3G04070	2220	3635	2308	2936	3587	5734	4168	4516	32.72	52.08	29.87	39.66	45.57	68.92	44.4	65.74	38.5825	56.1575	0.5415	0.00257449
AT5G64240	292	196	293	311	429	466	519	369	4.3	2.81	3.79	4.2	5.45	5.6	5.53	5.37	3.775	5.4875	0.5397	0.0010671
AT5G63800	323	452	538	453	781	973	533	552	4.76	6.48	6.96	6.12	9.92	11.69	5.68	8.04	6.08	8.8325	0.5388	0.00985103
AT3G13310	3347	4174	3320	4466	5728	6487	7395	5407	49.34	59.8	42.97	60.32	72.77	77.97	78.78	78.71	53.1075	77.0575	0.537	1.35728e-06
AT4G15236	335	297	182	265	475	632	381	292	4.94	4.26	2.36	3.58	6.03	7.6	4.06	4.25	3.785	5.485	0.5352	0.0379456
AT2G28400	5251	6473	4670	5440	7865	9792	11048	7217	77.4	92.74	60.44	73.48	99.92	117.69	117.69	105.06	76.015	110.09	0.5343	1.48878e-05
AT1G05560	3038	3759	4052	3439	5247	5993	7223	4837	44.78	53.86	52.44	46.45	66.66	72.03	76.94	70.41	49.3825	71.51	0.5341	4.63642e-09
AT3G29250	1746	1296	2654	1821	2626	3057	4602	2082	25.74	18.57	34.35	24.6	33.36	36.74	49.02	30.31	25.815	37.3575	0.5332	0.00269964
AT1G01470	2436	2701	3260	3360	3593	4903	6085	4478	35.91	38.7	42.19	45.38	45.65	58.93	64.82	65.19	40.545	58.6475	0.5325	1.10014e-05
AT3G60966	783	1119	869	973	1328	1868	1592	1290	11.54	16.03	11.25	13.14	16.87	22.45	16.96	18.78	12.99	18.765	0.5306	0.000206046
AT1G17860	1252	1175	1227	1117	1737	1976	2444	1631	18.46	16.83	15.88	15.09	22.07	23.75	26.04	23.74	16.565	23.9	0.5289	3.95868e-07
AT4G37310	1633	2680	2502	2538	3319	4373	3663	3576	24.07	38.4	32.38	34.28	42.16	52.56	39.02	52.06	32.2825	46.45	0.5249	0.000244962
AT4G04490	638	776	640	779	904	1863	1157	712	9.4	11.12	8.28	10.52	11.48	22.39	12.33	10.36	9.83	14.14	0.5245	0.0137067
AT3G22060	4582	3449	4335	3737	7629	6131	7761	4684	67.54	49.41	56.1	50.48	96.92	73.69	82.68	68.19	55.8825	80.37	0.5243	6.48832e-05
AT5G24030	5551	5446	3239	3978	8648	8183	8897	4418	81.82	78.03	41.92	53.73	109.86	98.35	94.78	64.31	63.875	91.825	0.5236	0.0489088
AT3G22840	166	165	207	165	251	294	380	220	2.45	2.36	2.68	2.23	3.19	3.53	4.05	3.2	2.43	3.4925	0.5233	0.00308017
AT5G43450	1324	1190	1470	1453	1825	2195	3908	1161	19.52	17.05	19.03	19.63	23.18	26.38	41.63	16.9	18.8075	27.0225	0.5229	0.00996935
AT4G37010	344	300	362	469	582	610	717	475	5.07	4.3	4.69	6.33	7.39	7.33	7.64	6.91	5.0975	7.3175	0.5216	0.000411415
AT2G21510	119	78	127	118	200	137	234	142	1.75	1.12	1.64	1.59	2.54	1.65	2.49	2.07	1.525	2.1875	0.5205	0.0370344
AT3G25250	458	380	469	438	665	855	927	417	6.75	5.44	6.07	5.92	8.45	10.28	9.88	6.07	6.045	8.67	0.5203	0.00282907
AT5G05810	84	88	78	83	134	146	156	105	1.24	1.26	1.01	1.12	1.7	1.75	1.66	1.53	1.1575	1.66	0.5202	0.0229296
AT2G46680	2783	3816	4031	3815	5034	6425	6004	5544	41.02	54.67	52.17	51.53	63.95	77.22	63.96	80.7	49.8475	71.4575	0.5196	4.43638e-06
AT1G14540	261	190	189	161	298	362	507	171	3.85	2.72	2.45	2.17	3.79	4.35	5.4	2.49	2.7975	4.0075	0.5186	0.0479588
AT5G53030	107	134	139	143	203	223	211	195	1.58	1.92	1.8	1.93	2.58	2.68	2.25	2.84	1.8075	2.5875	0.5176	0.00764125
AT5G66170	298	331	388	353	520	530	676	473	4.39	4.74	5.02	4.77	6.61	6.37	7.2	6.89	4.73	6.7675	0.5168	4.47914e-05
AT2G05380	75257	76249	82855	87634	98446	131047	166752	121710	1109.33	1092.42	1072.33	1183.69	1250.66	1575.09	1776.35	1771.74	1114.44	1593.46	0.5158	1.2224e-06
AT3G53232	268	256	148	236	366	419	407	285	3.95	3.67	1.92	3.19	4.65	5.04	4.34	4.15	3.1825	4.545	0.5141	0.0210658
AT3G14440	394	503	453	556	760	916	611	721	5.81	7.21	5.86	7.51	9.66	11.01	6.51	10.5	6.5975	9.42	0.5138	0.00364334
AT4G15490	4190	5321	4902	4748	7571	7626	9223	6367	61.76	76.23	63.44	64.13	96.18	91.66	98.25	92.68	66.39	94.6925	0.5123	7.99177e-09
AT3G61850	133	158	210	155	170	291	395	206	1.96	2.26	2.72	2.09	2.16	3.5	4.21	3	2.2575	3.2175	0.5112	0.0318602
AT5G40690	166	182	232	214	253	317	431	274	2.45	2.61	3	2.89	3.21	3.81	4.59	3.99	2.7375	3.9	0.5106	0.00431806
AT2G15480	2069	1644	1455	1515	2485	3167	3484	1796	30.5	23.55	18.83	20.46	31.57	38.07	37.11	26.14	23.335	33.2225	0.5097	0.0016035
AT3G28455	97	73	119	103	149	173	196	113	1.43	1.05	1.54	1.39	1.89	2.08	2.09	1.64	1.3525	1.925	0.5092	0.0271484
AT1G28190	779	842	679	609	1252	1249	1323	867	11.48	12.06	8.79	8.23	15.91	15.01	14.09	12.62	10.14	14.4075	0.5068	0.000833564
AT4G01870	11619	12638	8588	11216	16817	22408	20718	11687	171.27	181.07	111.15	151.5	213.64	269.33	220.7	170.13	153.748	218.45	0.5067	0.0010148
AT3G55370	160	174	180	204	251	290	289	299	2.36	2.49	2.33	2.76	3.19	3.49	3.08	4.35	2.485	3.5275	0.5054	0.00618587
AT1G23800	1584	1121	1548	1622	2184	1997	2690	2395	23.35	16.06	20.03	21.91	27.75	24	28.66	34.86	20.3375	28.8175	0.5028	0.000324134
AT5G48290	600	785	508	660	682	1353	1111	936	8.84	11.25	6.57	8.91	8.66	16.26	11.84	13.63	8.8925	12.5975	0.5025	0.0117847
AT5G39030	495	832	574	827	956	1358	1036	962	7.3	11.92	7.43	11.17	12.15	16.32	11.04	14	9.455	13.3775	0.5007	0.0067042
AT2G36770	187	179	310	193	312	360	421	283	2.76	2.56	4.01	2.61	3.96	4.33	4.48	4.12	2.985	4.2225	0.5004	0.00853162

## Sheet: S2 Dw
id	M-e-1	M-e-2	M-e-3	M-e-4	P-e-1	P-e-2	P-e-3	P-e-4	M-e-1_CPM	M-e-2_CPM	M-e-3_CPM	M-e-4_CPM	P-e-1_CPM	P-e-2_CPM	P-e-3_CPM	P-e-4_CPM	M-e_mean	P-e_mean	log2(fc)	PValue
AT5G36001	0	117	0	244	0	0	0	0	0	1.68	0	3.3	0	0	0	0	1.245	0.001	-10.2819	0.00736595
AT2G40610	0	24	0	26	0	0	0	0	0	0.34	0	0.35	0	0	0	0	0.1725	0.001	-7.4305	0.00381616
AT3G10600	12	8	20	5	0	0	0	0	0.18	0.11	0.26	0.07	0	0	0	0	0.155	0.001	-7.2761	8.9793e-05
AT1G52830	17	5	10	11	0	0	0	0	0.25	0.07	0.13	0.15	0	0	0	0	0.15	0.001	-7.2288	0.000101574
AT1G30135	12	13	9	0	0	0	0	0	0.18	0.19	0.12	0	0	0	0	0	0.1225	0.001	-6.9366	0.00333685
AT5G66020	0	23	4	8	0	0	0	0	0	0.33	0.05	0.11	0	0	0	0	0.1225	0.001	-6.9366	0.00407899
AT4G12270	0	23	0	11	0	0	0	0	0	0.33	0	0.15	0	0	0	0	0.12	0.001	-6.9069	0.014659
AT4G11480	12	11	0	8	0	0	0	0	0.18	0.16	0	0.11	0	0	0	0	0.1125	0.001	-6.8138	0.00493359
AT1G20500	12	13	4	0	0	0	0	0	0.18	0.19	0.05	0	0	0	0	0	0.105	0.001	-6.7142	0.0072239
AT1G32180	4	23	0	0	0	0	0	0	0.06	0.33	0	0	0	0	0	0	0.0975	0.001	-6.6073	0.0296152
AT1G16360	0	19	0	8	0	0	0	0	0	0.27	0	0.11	0	0	0	0	0.095	0.001	-6.5699	0.029433
AT5G15380	18	0	0	8	0	0	0	0	0.27	0	0	0.11	0	0	0	0	0.095	0.001	-6.5699	0.0312542
AT4G18596	13	0	0	13	0	0	0	0	0.19	0	0	0.18	0	0	0	0	0.0925	0.001	-6.5314	0.0321221
AT5G41030	4	4	0	16	0	0	0	0	0.06	0.06	0	0.22	0	0	0	0	0.085	0.001	-6.4094	0.018435
AT4G30250	0	3	14	8	0	0	0	0	0	0.04	0.18	0.11	0	0	0	0	0.0825	0.001	-6.3663	0.0172435
AT4G32540	11	0	0	12	0	0	0	0	0.16	0	0	0.16	0	0	0	0	0.08	0.001	-6.3219	0.0448999
AT3G24230	10	0	5	7	0	0	0	0	0.15	0	0.06	0.09	0	0	0	0	0.075	0.001	-6.2288	0.0211301
AT5G41090	13	0	5	3	0	0	0	0	0.19	0	0.06	0.04	0	0	0	0	0.0725	0.001	-6.1799	0.0260134
AT2G46960	8	0	8	4	0	0	0	0	0.12	0	0.1	0.05	0	0	0	0	0.0675	0.001	-6.0768	0.0300773
AT4G37420	0	7	4	9	0	0	0	0	0	0.1	0.05	0.12	0	0	0	0	0.0675	0.001	-6.0768	0.0308611
AT4G10250	0	3	9	6	0	0	0	0	0	0.04	0.12	0.08	0	0	0	0	0.06	0.001	-5.9069	0.0461732
AT5G60060	0	8	4	5	0	0	0	0	0	0.11	0.05	0.07	0	0	0	0	0.0575	0.001	-5.8455	0.0488805
AT5G39420	10	16	0	0	0	0	1	0	0.15	0.23	0	0	0	0	0.01	0	0.095	0.0025	-5.2479	0.0398431
AT1G59359	6	248	494	5	3	3	0	19	0.09	3.55	6.39	0.07	0.04	0.04	0	0.28	2.525	0.09	-4.8102	0.00381476
ATMG01010	2	10	2	6	0	1	0	0	0.03	0.14	0.03	0.08	0	0.01	0	0	0.07	0.0025	-4.8074	0.0230805
AT2G42955	13	11	6	11	0	0	0	2	0.19	0.16	0.08	0.15	0	0	0	0.03	0.145	0.0075	-4.273	0.00262988
AT1G29450	12	23	8	6	0	0	0	3	0.18	0.33	0.1	0.08	0	0	0	0.04	0.1725	0.01	-4.1085	0.00357407
AT4G28340	14	12	5	17	0	4	0	0	0.21	0.17	0.06	0.23	0	0.05	0	0	0.1675	0.0125	-3.7442	0.00578706
AT4G02290	38	25	56	12	5	0	10	0	0.56	0.36	0.72	0.16	0.06	0	0.11	0	0.45	0.0425	-3.4044	0.000455468
AT1G06360	21	18	37	59	4	7	5	0	0.31	0.26	0.48	0.8	0.05	0.08	0.05	0	0.4625	0.045	-3.3615	2.65014e-05
AT2G38500	18	12	40	6	0	6	5	0	0.27	0.17	0.52	0.08	0	0.07	0.05	0	0.26	0.03	-3.1155	0.00647306
AT2G44230	7	4	15	5	0	4	0	0	0.1	0.06	0.19	0.07	0	0.05	0	0	0.105	0.0125	-3.0704	0.0456955
AT5G12960	13	10	10	28	9	0	0	0	0.19	0.14	0.13	0.38	0.11	0	0	0	0.21	0.0275	-2.9329	0.0314706
AT1G66420	4	16	13	9	0	0	2	4	0.06	0.23	0.17	0.12	0	0	0.02	0.06	0.145	0.02	-2.858	0.0222532
AT3G03850	14	2	6	23	2	0	6	0	0.21	0.03	0.08	0.31	0.03	0	0.06	0	0.1575	0.0225	-2.8074	0.0389835
AT5G18020	24	50	29	15	0	17	6	0	0.35	0.72	0.38	0.2	0	0.2	0.06	0	0.4125	0.065	-2.6659	0.0103736
AT1G29430	97	60	41	38	16	16	14	0	1.43	0.86	0.53	0.51	0.2	0.19	0.15	0	0.8325	0.135	-2.6245	0.000137544
AT2G21220	26	37	9	30	0	19	2	0	0.38	0.53	0.12	0.41	0	0.23	0.02	0	0.36	0.0625	-2.5261	0.02608
AT5G49200	15	34	16	8	0	11	5	0	0.22	0.49	0.21	0.11	0	0.13	0.05	0	0.2575	0.045	-2.5166	0.0274691
AT5G18030	24	38	41	20	13	0	7	4	0.35	0.54	0.53	0.27	0.17	0	0.07	0.06	0.4225	0.075	-2.494	0.00170413
AT4G18540	30	6	20	34	5	10	0	4	0.44	0.09	0.26	0.46	0.06	0.12	0	0.06	0.3125	0.06	-2.3808	0.0106801
AT1G29440	72	56	48	36	20	4	23	5	1.06	0.8	0.62	0.49	0.25	0.05	0.25	0.07	0.7425	0.155	-2.2601	0.000186717
AT5G39860	16	17	13	58	7	14	5	0	0.24	0.24	0.17	0.78	0.09	0.17	0.05	0	0.3575	0.0775	-2.2057	0.0148458
AT4G02180	24	16	5	16	9	0	2	4	0.35	0.23	0.06	0.22	0.11	0	0.02	0.06	0.215	0.0475	-2.1783	0.0369088
AT5G08460	14	18	20	22	0	0	12	7	0.21	0.26	0.26	0.3	0	0	0.13	0.1	0.2575	0.0575	-2.1629	0.0438228
AT2G14710	43	22	12	11	11	11	4	0	0.63	0.32	0.16	0.15	0.14	0.13	0.04	0	0.315	0.0775	-2.0231	0.0314326
AT4G08910	8	15	42	11	3	0	9	8	0.12	0.21	0.54	0.15	0.04	0	0.1	0.12	0.255	0.065	-1.972	0.0372555
AT3G05730	132	317	365	268	47	133	53	83	1.95	4.54	4.72	3.62	0.6	1.6	0.56	1.21	3.7075	0.9925	-1.9013	3.25172e-07
AT5G20630	493	606	1433	765	96	195	372	342	7.27	8.68	18.55	10.33	1.22	2.34	3.96	4.98	11.2075	3.125	-1.8425	0.000268827
AT3G27410	38	15	6	16	3	4	8	11	0.56	0.21	0.08	0.22	0.04	0.05	0.09	0.16	0.2675	0.085	-1.654	0.0450422
AT3G58650	35	54	52	71	27	9	15	22	0.52	0.77	0.67	0.96	0.34	0.11	0.16	0.32	0.73	0.2325	-1.6507	0.000970832
AT1G09650	14	5	41	32	12	9	5	6	0.21	0.07	0.53	0.43	0.15	0.11	0.05	0.09	0.31	0.1	-1.6323	0.0364271
AT4G24780	314	481	891	683	137	250	209	251	4.63	6.89	11.53	9.23	1.74	3	2.23	3.65	8.07	2.655	-1.6039	1.6367e-08
AT1G26945	149	242	296	275	87	116	56	89	2.2	3.47	3.83	3.71	1.11	1.39	0.6	1.3	3.3025	1.1	-1.5861	1.05593e-07
AT2G27300	49	16	25	35	10	16	20	4	0.72	0.23	0.32	0.47	0.13	0.19	0.21	0.06	0.435	0.1475	-1.5603	0.0148396
AT4G26010	40	16	17	54	10	21	4	13	0.59	0.23	0.22	0.73	0.13	0.25	0.04	0.19	0.4425	0.1525	-1.5369	0.0273001
AT3G58540	31	68	80	54	19	25	41	10	0.46	0.97	1.04	0.73	0.24	0.3	0.44	0.15	0.8	0.2825	-1.5017	0.0020447
AT1G09080	3369	927	2128	2080	1172	710	1195	454	49.66	13.28	27.54	28.1	14.89	8.53	12.73	6.61	29.645	10.69	-1.4715	0.00121948
AT1G34245	83	34	90	57	16	30	41	22	1.22	0.49	1.16	0.77	0.2	0.36	0.44	0.32	0.91	0.33	-1.4634	0.00124698
AT3G04290	686	858	1024	707	322	390	235	367	10.11	12.29	13.25	9.55	4.09	4.69	2.5	5.34	11.3	4.155	-1.4434	1.70874e-11
AT3G10290	20	18	48	56	10	22	6	18	0.29	0.26	0.62	0.76	0.13	0.26	0.06	0.26	0.4825	0.1775	-1.4427	0.0250013
AT1G18830	7455	2128	5772	5402	3605	1779	2592	960	109.89	30.49	74.7	72.97	45.8	21.38	27.61	13.97	72.0125	27.19	-1.4052	0.0044922
AT5G63180	320	391	464	458	154	187	183	169	4.72	5.6	6.01	6.19	1.96	2.25	1.95	2.46	5.63	2.155	-1.3854	8.03449e-16
AT5G56720	30	29	28	43	9	13	12	20	0.44	0.42	0.36	0.58	0.11	0.16	0.13	0.29	0.45	0.1725	-1.3833	0.0101324
AT1G35180	19	38	21	60	17	22	8	11	0.28	0.54	0.27	0.81	0.22	0.26	0.09	0.16	0.475	0.1825	-1.38	0.0223131
AT2G26400	121	127	30	141	19	119	21	26	1.78	1.82	0.39	1.9	0.24	1.43	0.22	0.38	1.4725	0.5675	-1.3756	0.0260134
AT1G33930	94	74	75	144	26	57	38	46	1.39	1.06	0.97	1.95	0.33	0.69	0.4	0.67	1.3425	0.5225	-1.3614	0.000407476
AT2G03290	37	24	20	22	9	19	9	9	0.55	0.34	0.26	0.3	0.11	0.23	0.1	0.13	0.3625	0.1425	-1.347	0.0259682
AT4G30410	85	76	74	75	20	39	48	32	1.25	1.09	0.96	1.01	0.25	0.47	0.51	0.47	1.0775	0.425	-1.3422	0.000189483
AT3G12610	853	1374	1856	1433	404	643	683	703	12.57	19.69	24.02	19.36	5.13	7.73	7.28	10.23	18.91	7.5925	-1.3165	1.02691e-09
AT5G24570	136	116	180	168	62	85	86	41	2	1.66	2.33	2.27	0.79	1.02	0.92	0.6	2.065	0.8325	-1.3106	1.68321e-06
AT4G23680	162	337	827	497	191	146	252	212	2.39	4.83	10.7	6.71	2.43	1.75	2.68	3.09	6.1575	2.4875	-1.3076	0.000204278
AT2G44740	38	103	90	76	22	68	22	27	0.56	1.48	1.16	1.03	0.28	0.82	0.23	0.39	1.0575	0.43	-1.2982	0.00776114
AT4G16515	80	50	46	84	16	30	81	4	1.18	0.72	0.6	1.13	0.2	0.36	0.86	0.06	0.9075	0.37	-1.2944	0.0457858
AT2G36325	23	20	23	16	7	9	7	14	0.34	0.29	0.3	0.22	0.09	0.11	0.07	0.2	0.2875	0.1175	-1.2909	0.0473634
AT1G19840	52	49	48	58	12	29	16	35	0.77	0.7	0.62	0.78	0.15	0.35	0.17	0.51	0.7175	0.295	-1.2823	0.00779499
AT2G47670	43	21	39	49	24	20	16	10	0.63	0.3	0.5	0.66	0.3	0.24	0.17	0.15	0.5225	0.215	-1.2811	0.0126352
AT3G57860	35	18	22	47	13	12	22	11	0.52	0.26	0.28	0.63	0.17	0.14	0.23	0.16	0.4225	0.175	-1.2716	0.0261059
AT3G50010	82	50	34	62	12	34	24	35	1.21	0.72	0.44	0.84	0.15	0.41	0.26	0.51	0.8025	0.3325	-1.2711	0.0112598
AT5G60880	51	104	81	59	47	37	53	7	0.75	1.49	1.05	0.8	0.6	0.44	0.56	0.1	1.0225	0.425	-1.2666	0.0137033
AT2G18300	265	272	397	331	87	184	226	106	3.91	3.9	5.14	4.47	1.11	2.21	2.41	1.54	4.355	1.8175	-1.2607	1.05651e-06
AT1G11670	109	186	190	239	66	111	85	77	1.61	2.66	2.46	3.23	0.84	1.33	0.91	1.12	2.49	1.05	-1.2458	1.39253e-05
AT4G18970	787	815	1065	781	404	397	378	430	11.6	11.68	13.78	10.55	5.13	4.77	4.03	6.26	11.9025	5.0475	-1.2376	1.20099e-14
AT2G02540	37	23	51	67	22	24	15	22	0.55	0.33	0.66	0.9	0.28	0.29	0.16	0.32	0.61	0.2625	-1.2165	0.0134322
AT1G18350	33	52	59	76	24	17	46	22	0.49	0.75	0.76	1.03	0.3	0.2	0.49	0.32	0.7575	0.3275	-1.2098	0.00849001
AT2G46455	21	55	31	24	14	24	18	9	0.31	0.79	0.4	0.32	0.18	0.29	0.19	0.13	0.455	0.1975	-1.204	0.0334759
AT2G47780	179	541	700	478	157	237	194	310	2.64	7.75	9.06	6.46	1.99	2.85	2.07	4.51	6.4775	2.855	-1.1819	0.000536679
AT2G17470	77	47	45	54	20	54	24	15	1.14	0.67	0.58	0.73	0.25	0.65	0.26	0.22	0.78	0.345	-1.1769	0.0161069
AT4G34650	53	73	114	58	35	48	36	28	0.78	1.05	1.48	0.78	0.44	0.58	0.38	0.41	1.0225	0.4525	-1.1761	0.00191086
AT3G17580	33	46	72	75	16	46	14	34	0.49	0.66	0.93	1.01	0.2	0.55	0.15	0.49	0.7725	0.3475	-1.1525	0.0269147
AT4G10500	67	142	110	145	64	64	23	72	0.99	2.03	1.42	1.96	0.81	0.77	0.25	1.05	1.6	0.72	-1.152	0.00673131
AT3G07540	624	497	679	560	354	321	323	202	9.2	7.12	8.79	7.56	4.5	3.86	3.44	2.94	8.1675	3.685	-1.1482	4.2351e-11
AT5G46690	191	270	513	297	116	145	193	178	2.82	3.87	6.64	4.01	1.47	1.74	2.06	2.59	4.335	1.965	-1.1415	5.88157e-05
AT4G34220	1087	788	1488	1215	521	677	588	520	16.02	11.29	19.26	16.41	6.62	8.14	6.26	7.57	15.745	7.1475	-1.1394	7.4973e-12
AT3G43960	288	433	564	488	202	293	186	206	4.25	6.2	7.3	6.59	2.57	3.52	1.98	3	6.085	2.7675	-1.1367	4.80509e-07
AT1G52750	42	82	27	63	42	20	35	15	0.62	1.17	0.35	0.85	0.53	0.24	0.37	0.22	0.7475	0.34	-1.1365	0.0284451
AT2G22990	84	89	189	147	32	77	78	69	1.24	1.28	2.45	1.99	0.41	0.93	0.83	1	1.74	0.7925	-1.1346	0.0020398
AT3G45330	54	70	81	66	43	24	52	23	0.8	1	1.05	0.89	0.55	0.29	0.55	0.33	0.935	0.43	-1.1206	0.00364664
AT4G21445	22	34	97	62	12	48	23	25	0.32	0.49	1.26	0.84	0.15	0.58	0.25	0.36	0.7275	0.335	-1.1188	0.0492485
AT1G06080	466	800	1601	1153	274	636	594	533	6.87	11.46	20.72	15.57	3.48	7.64	6.33	7.76	13.655	6.3025	-1.1154	0.00652416
AT1G62840	168	128	119	143	65	89	101	43	2.48	1.83	1.54	1.93	0.83	1.07	1.08	0.63	1.945	0.9025	-1.1078	0.000160213
AT5G03350	427	1546	929	987	251	877	542	376	6.29	22.15	12.02	13.33	3.19	10.54	5.77	5.47	13.4475	6.2425	-1.1071	0.0278656
AT4G37320	28	29	38	39	15	23	12	18	0.41	0.42	0.49	0.53	0.19	0.28	0.13	0.26	0.4625	0.215	-1.1051	0.0243799
AT5G50335	88	157	294	107	90	64	97	80	1.3	2.25	3.81	1.45	1.14	0.77	1.03	1.16	2.2025	1.025	-1.1035	0.00273509
AT1G14930	94	173	141	231	58	86	112	79	1.39	2.48	1.82	3.12	0.74	1.03	1.19	1.15	2.2025	1.0275	-1.1	0.000515736
AT3G16490	57	62	145	91	24	42	87	38	0.84	0.89	1.88	1.23	0.3	0.5	0.93	0.55	1.21	0.57	-1.086	0.0135498
AT1G06160	191	187	164	276	100	116	142	81	2.82	2.68	2.12	3.73	1.27	1.39	1.51	1.18	2.8375	1.3375	-1.0851	9.94033e-06
AT3G26960	138	109	259	161	81	83	114	73	2.03	1.56	3.35	2.17	1.03	1	1.21	1.06	2.2775	1.075	-1.0831	0.000176519
AT2G42870	47	18	69	42	23	34	23	13	0.69	0.26	0.89	0.57	0.29	0.41	0.25	0.19	0.6025	0.285	-1.08	0.0378208
AT5G06720	29	33	42	68	20	20	23	26	0.43	0.47	0.54	0.92	0.25	0.24	0.25	0.38	0.59	0.28	-1.0753	0.0211594
AT5G15580	155	107	201	228	82	92	114	82	2.28	1.53	2.6	3.08	1.04	1.11	1.21	1.19	2.3725	1.1375	-1.0605	8.36462e-05
AT5G44680	589	412	677	652	335	366	285	263	8.68	5.9	8.76	8.81	4.26	4.4	3.04	3.83	8.0375	3.8825	-1.0498	1.23524e-08
AT2G12462	174	241	380	374	117	162	197	152	2.56	3.45	4.92	5.05	1.49	1.95	2.1	2.21	3.995	1.9375	-1.044	4.67783e-05
AT5G48310	27	54	109	42	35	28	19	38	0.4	0.77	1.41	0.57	0.44	0.34	0.2	0.55	0.7875	0.3825	-1.0418	0.0431768
AT2G38490	43	42	34	38	13	33	32	11	0.63	0.6	0.44	0.51	0.17	0.4	0.34	0.16	0.545	0.2675	-1.0267	0.0382475
AT1G75580	142	187	242	291	45	158	187	93	2.09	2.68	3.13	3.93	0.57	1.9	1.99	1.35	2.9575	1.4525	-1.0258	0.00432314
AT1G04220	64	78	41	60	38	42	29	26	0.94	1.12	0.53	0.81	0.48	0.5	0.31	0.38	0.85	0.4175	-1.0257	0.0112906
AT3G06880	638	495	654	557	282	396	379	249	9.4	7.09	8.46	7.52	3.58	4.76	4.04	3.62	8.1175	4	-1.021	2.52794e-10
AT5G50740	128	119	189	143	83	80	111	51	1.89	1.7	2.45	1.93	1.05	0.96	1.18	0.74	1.9925	0.9825	-1.0201	0.000149315
AT2G37640	264	337	399	469	152	224	214	211	3.89	4.83	5.16	6.33	1.93	2.69	2.28	3.07	5.0525	2.4925	-1.0194	1.80979e-06
AT1G80080	852	873	1329	994	576	630	502	501	12.56	12.51	17.2	13.43	7.32	7.57	5.35	7.29	13.925	6.8825	-1.0167	9.3871e-11
AT1G56210	110	163	227	232	80	119	111	94	1.62	2.34	2.94	3.13	1.02	1.43	1.18	1.37	2.5075	1.25	-1.0043	0.000223006
AT3G05890	49	64	73	41	13	51	45	21	0.72	0.92	0.94	0.55	0.17	0.61	0.48	0.31	0.7825	0.3925	-0.9954	0.0357369
AT1G58225	48	72	137	151	44	91	43	47	0.71	1.03	1.77	2.04	0.56	1.09	0.46	0.68	1.3875	0.6975	-0.9922	0.0192928
AT1G33170	380	363	984	344	129	434	263	312	5.6	5.2	12.74	4.65	1.64	5.22	2.8	4.54	7.0475	3.55	-0.9893	0.0449346
AT3G25980	41	46	43	43	13	22	34	29	0.6	0.66	0.56	0.58	0.17	0.26	0.36	0.42	0.6	0.3025	-0.988	0.029415
AT4G31805	62	68	35	82	29	39	27	42	0.91	0.97	0.45	1.11	0.37	0.47	0.29	0.61	0.86	0.435	-0.9833	0.0217942
AT3G15115	67	110	82	78	26	45	84	42	0.99	1.58	1.06	1.05	0.33	0.54	0.89	0.61	1.17	0.5925	-0.9816	0.0121322
AT1G09750	509	467	637	678	319	336	321	316	7.5	6.69	8.24	9.16	4.05	4.04	3.42	4.6	7.8975	4.0275	-0.9715	5.98351e-10
AT1G49200	31	44	119	74	33	26	43	46	0.46	0.63	1.54	1	0.42	0.31	0.46	0.67	0.9075	0.465	-0.9647	0.0409232
AT3G51290	70	53	94	141	40	54	47	60	1.03	0.76	1.22	1.9	0.51	0.65	0.5	0.87	1.2275	0.6325	-0.9566	0.012415
AT4G39330	2452	3528	4783	4006	1787	2507	2032	2073	36.14	50.55	61.9	54.11	22.7	30.13	21.65	30.18	50.675	26.165	-0.9536	4.49932e-09
AT5G47500	2115	1989	4601	3575	1444	1789	2312	1532	31.18	28.5	59.55	48.29	18.34	21.5	24.63	22.3	41.88	21.6925	-0.9491	2.00772e-06
AT4G39580	84	81	120	50	26	78	47	43	1.24	1.16	1.55	0.68	0.33	0.94	0.5	0.63	1.1575	0.6	-0.948	0.0223865
AT4G27890	204	266	241	233	110	129	223	101	3.01	3.81	3.12	3.15	1.4	1.55	2.38	1.47	3.2725	1.7	-0.9449	8.83632e-05
AT1G22550	130	90	161	80	65	75	65	61	1.92	1.29	2.08	1.08	0.83	0.9	0.69	0.89	1.5925	0.8275	-0.9445	0.00264865
AT1G80280	400	700	637	629	343	396	330	300	5.9	10.03	8.24	8.5	4.36	4.76	3.52	4.37	8.1675	4.2525	-0.9416	3.96255e-07
AT5G13140	625	487	801	683	214	272	464	531	9.21	6.98	10.37	9.23	2.72	3.27	4.94	7.73	8.9475	4.665	-0.9396	0.000676008
AT4G17680	483	537	575	645	368	298	390	258	7.12	7.69	7.44	8.71	4.68	3.58	4.15	3.76	7.74	4.0425	-0.9371	4.49749e-10
AT1G68500	142	151	167	202	58	88	107	128	2.09	2.16	2.16	2.73	0.74	1.06	1.14	1.86	2.285	1.2	-0.9292	0.00201433
AT1G03980	162	135	200	122	96	83	147	49	2.39	1.93	2.59	1.65	1.22	1	1.57	0.71	2.14	1.125	-0.9277	0.0026699
AT5G41761	98	30	110	74	30	54	47	51	1.44	0.43	1.42	1	0.38	0.65	0.5	0.74	1.0725	0.5675	-0.9183	0.0375326
AT3G55700	979	505	1047	826	666	411	661	288	14.43	7.24	13.55	11.16	8.46	4.94	7.04	4.19	11.595	6.1575	-0.9131	0.000266751
AT5G40010	323	110	506	411	156	179	235	218	4.76	1.58	6.55	5.55	1.98	2.15	2.5	3.17	4.61	2.45	-0.912	0.00872514
AT3G50120	76	78	107	40	39	42	49	48	1.12	1.12	1.38	0.54	0.5	0.5	0.52	0.7	1.04	0.555	-0.906	0.0190394
AT3G25770	1918	2122	2358	1756	1087	1380	1355	1094	28.27	30.4	30.52	23.72	13.81	16.59	14.43	15.93	28.2275	15.19	-0.894	2.8776e-14
AT1G78260	95	89	100	62	69	42	68	34	1.4	1.28	1.29	0.84	0.88	0.5	0.72	0.49	1.2025	0.6475	-0.8931	0.0117998
AT4G38860	523	437	611	590	293	343	374	294	7.71	6.26	7.91	7.97	3.72	4.12	3.98	4.28	7.4625	4.025	-0.8907	4.45226e-10
AT2G34150	324	458	443	318	218	312	290	132	4.78	6.56	5.73	4.3	2.77	3.75	3.09	1.92	5.3425	2.8825	-0.8902	0.000139478
AT1G17200	396	423	547	478	253	264	348	250	5.84	6.06	7.08	6.46	3.21	3.17	3.71	3.64	6.36	3.4325	-0.8898	2.46015e-09
AT1G21810	53	41	40	39	24	30	28	24	0.78	0.59	0.52	0.53	0.3	0.36	0.3	0.35	0.605	0.3275	-0.8854	0.0322486
AT3G28070	235	230	323	339	89	212	174	200	3.46	3.3	4.18	4.58	1.13	2.55	1.85	2.91	3.88	2.11	-0.8788	0.00164047
AT1G26560	264	364	466	346	215	250	195	207	3.89	5.22	6.03	4.67	2.73	3	2.08	3.01	4.9525	2.705	-0.8725	1.7493e-05
AT1G70760	297	265	476	234	92	175	245	253	4.38	3.8	6.16	3.16	1.17	2.1	2.61	3.68	4.375	2.39	-0.8723	0.00669293
AT3G54000	745	356	671	608	435	305	441	286	10.98	5.1	8.68	8.21	5.53	3.67	4.7	4.16	8.2425	4.515	-0.8684	0.000143626
AT3G14760	87	97	147	93	51	94	62	53	1.28	1.39	1.9	1.26	0.65	1.13	0.66	0.77	1.4575	0.8025	-0.8609	0.00644572
AT1G20020	2287	2008	3233	1924	1268	1493	1438	1561	33.71	28.77	41.84	25.99	16.11	17.94	15.32	22.72	32.5775	18.0225	-0.8541	2.42514e-07
AT5G63140	259	229	301	265	176	171	156	145	3.82	3.28	3.9	3.58	2.24	2.06	1.66	2.11	3.645	2.0175	-0.8534	4.47922e-06
AT1G32450	127	200	286	247	77	115	208	133	1.87	2.87	3.7	3.34	0.98	1.38	2.22	1.94	2.945	1.63	-0.8534	0.00604051
AT5G22570	571	1394	605	1038	460	815	516	459	8.42	19.97	7.83	14.02	5.84	9.8	5.5	6.68	12.56	6.955	-0.8527	0.00199233
AT1G55370	201	190	307	200	65	138	123	209	2.96	2.72	3.97	2.7	0.83	1.66	1.31	3.04	3.0875	1.71	-0.8524	0.0136949
AT4G11460	712	444	494	547	447	372	409	172	10.5	6.36	6.39	7.39	5.68	4.47	4.36	2.5	7.66	4.2525	-0.849	0.000708269
AT5G65090	245	197	144	109	131	148	67	90	3.61	2.82	1.86	1.47	1.66	1.78	0.71	1.31	2.44	1.365	-0.838	0.0201147
AT5G16190	127	151	125	137	61	87	154	51	1.87	2.16	1.62	1.85	0.77	1.05	1.64	0.74	1.875	1.05	-0.8365	0.00947608
AT5G01900	180	641	210	285	214	288	231	115	2.65	9.18	2.72	3.85	2.72	3.46	2.46	1.67	4.6	2.5775	-0.8357	0.0255809
AT3G13700	175	244	177	213	179	180	51	93	2.58	3.5	2.29	2.88	2.27	2.16	0.54	1.35	2.8125	1.58	-0.8319	0.0267699
AT5G10170	84	86	64	89	53	22	67	61	1.24	1.23	0.83	1.2	0.67	0.26	0.71	0.89	1.125	0.6325	-0.8308	0.0423253
AT1G13550	47	47	52	56	20	40	30	36	0.69	0.67	0.67	0.76	0.25	0.48	0.32	0.52	0.6975	0.3925	-0.8295	0.0401261
AT5G40390	246	438	708	681	314	379	284	299	3.63	6.28	9.16	9.2	3.99	4.56	3.03	4.35	7.0675	3.9825	-0.8275	0.00187065
AT3G60470	204	242	103	153	126	146	104	76	3.01	3.47	1.33	2.07	1.6	1.75	1.11	1.11	2.47	1.3925	-0.8268	0.0128249
AT5G64060	1498	516	1869	1395	1014	698	888	701	22.08	7.39	24.19	18.84	12.88	8.39	9.46	10.2	18.125	10.2325	-0.8248	0.030958
AT2G36690	70	60	42	89	31	52	60	27	1.03	0.86	0.54	1.2	0.39	0.63	0.64	0.39	0.9075	0.5125	-0.8243	0.0418238
AT4G09010	876	774	1575	819	364	818	696	650	12.91	11.09	20.38	11.06	4.62	9.83	7.41	9.46	13.86	7.83	-0.8238	0.000757983
AT5G45930	1183	999	1802	1047	792	737	955	696	17.44	14.31	23.32	14.14	10.06	8.86	10.17	10.13	17.3025	9.805	-0.8194	9.21322e-07
AT2G46710	397	528	694	613	321	397	418	284	5.85	7.56	8.98	8.28	4.08	4.77	4.45	4.13	7.6675	4.3575	-0.8153	8.5235e-07
AT3G16370	2117	2491	2862	2545	1463	1866	1634	1388	31.21	35.69	37.04	34.38	18.59	22.43	17.41	20.21	34.58	19.66	-0.8147	1.31827e-14
AT3G10570	288	256	364	364	242	200	186	174	4.25	3.67	4.71	4.92	3.07	2.4	1.98	2.53	4.3875	2.495	-0.8144	3.95234e-05
AT1G55050	97	67	115	129	54	81	85	43	1.43	0.96	1.49	1.74	0.69	0.97	0.91	0.63	1.405	0.8	-0.8125	0.0104961
AT4G39630	108	175	166	114	54	95	137	79	1.59	2.51	2.15	1.54	0.69	1.14	1.46	1.15	1.9475	1.11	-0.8111	0.00968288
AT5G05380	303	270	365	187	92	275	186	167	4.47	3.87	4.72	2.53	1.17	3.31	1.98	2.43	3.8975	2.2225	-0.8104	0.00879401
AT4G24790	76	83	146	144	54	103	52	71	1.12	1.19	1.89	1.95	0.69	1.24	0.55	1.03	1.5375	0.8775	-0.8091	0.0228331
AT4G01440	59	68	92	72	46	67	52	24	0.87	0.97	1.19	0.97	0.58	0.81	0.55	0.35	1	0.5725	-0.8047	0.0269412
AT4G18630	294	510	288	528	154	473	264	170	4.33	7.31	3.73	7.13	1.96	5.69	2.81	2.47	5.625	3.2325	-0.7992	0.0140614
AT5G17700	311	244	231	319	159	142	147	243	4.58	3.5	2.99	4.31	2.02	1.71	1.57	3.54	3.845	2.21	-0.7989	0.00434905
AT1G53700	61	106	153	89	60	66	62	70	0.9	1.52	1.98	1.2	0.76	0.79	0.66	1.02	1.4	0.8075	-0.7939	0.0184749
AT1G74400	78	120	150	101	58	67	120	50	1.15	1.72	1.94	1.36	0.74	0.81	1.28	0.73	1.5425	0.89	-0.7934	0.0146752
AT4G38660	712	518	609	594	413	413	442	317	10.5	7.42	7.88	8.02	5.25	4.96	4.71	4.61	8.455	4.8825	-0.7922	3.26313e-07
AT5G44550	81	124	157	117	99	124	39	43	1.19	1.78	2.03	1.58	1.26	1.49	0.42	0.63	1.645	0.95	-0.7921	0.04957
AT2G10940	34091	21924	31308	22681	17972	16111	24583	13656	502.52	314.11	405.2	306.36	228.32	193.64	261.87	198.79	382.048	220.655	-0.792	5.21906e-07
AT5G16030	1692	1389	3395	2344	1454	1446	1279	1383	24.94	19.9	43.94	31.66	18.47	17.38	13.62	20.13	30.11	17.4	-0.7912	0.000112576
AT5G15230	509	603	825	812	397	480	276	559	7.5	8.64	10.68	10.97	5.04	5.77	2.94	8.14	9.4475	5.4725	-0.7877	0.00177239
AT1G09180	469	175	546	537	324	250	366	188	6.91	2.51	7.07	7.25	4.12	3	3.9	2.74	5.935	3.44	-0.7868	0.00827567
AT5G26220	200	199	289	164	182	153	80	125	2.95	2.85	3.74	2.22	2.31	1.84	0.85	1.82	2.94	1.705	-0.786	0.0106628
AT4G38840	141	134	150	175	104	57	187	56	2.08	1.92	1.94	2.36	1.32	0.69	1.99	0.82	2.075	1.205	-0.7841	0.0257053
AT4G04510	146	170	106	184	92	126	99	82	2.15	2.44	1.37	2.49	1.17	1.51	1.05	1.19	2.1125	1.23	-0.7803	0.00507915
AT1G78020	2344	3615	3464	3651	1220	1989	3442	2004	34.55	51.79	44.83	49.31	15.5	23.91	36.67	29.17	45.12	26.3125	-0.778	0.000222969
AT1G26960	218	311	184	255	158	191	156	131	3.21	4.46	2.38	3.44	2.01	2.3	1.66	1.91	3.3725	1.97	-0.7756	0.00119221
AT1G20010	6854	6647	8801	7828	5114	4802	5493	4275	101.03	95.23	113.9	105.73	64.97	57.72	58.52	62.23	103.972	60.86	-0.7726	3.20402e-20
AT2G33400	204	180	287	258	113	111	167	202	3.01	2.58	3.71	3.48	1.44	1.33	1.78	2.94	3.195	1.8725	-0.7709	0.00586777
AT2G37025	272	329	239	254	147	239	215	132	4.01	4.71	3.09	3.43	1.87	2.87	2.29	1.92	3.81	2.2375	-0.7679	0.000729127
AT3G29030	527	438	316	348	408	262	329	111	7.77	6.28	4.09	4.7	5.18	3.15	3.5	1.62	5.71	3.3625	-0.764	0.0151128
AT4G12830	78	43	96	115	42	70	49	55	1.15	0.62	1.24	1.55	0.53	0.84	0.52	0.8	1.14	0.6725	-0.7614	0.0455268
AT2G14620	124	85	218	229	75	91	141	121	1.83	1.22	2.82	3.09	0.95	1.09	1.5	1.76	2.24	1.325	-0.7575	0.0277217
AT5G25470	146	122	142	120	101	130	79	47	2.15	1.75	1.84	1.62	1.28	1.56	0.84	0.68	1.84	1.09	-0.7554	0.0169051
AT4G19170	381	268	631	551	269	449	190	278	5.62	3.84	8.17	7.44	3.42	5.4	2.02	4.05	6.2675	3.7225	-0.7516	0.0100604
AT4G28780	1372	1493	1912	1567	956	1055	1113	1069	20.22	21.39	24.75	21.17	12.15	12.68	11.86	15.56	21.8825	13.0625	-0.7443	9.20649e-10
AT4G20430	111	96	214	106	121	87	80	60	1.64	1.38	2.77	1.43	1.54	1.05	0.85	0.87	1.805	1.0775	-0.7443	0.0273646
AT5G27360	321	297	292	381	259	283	154	165	4.73	4.26	3.78	5.15	3.29	3.4	1.64	2.4	4.48	2.6825	-0.7399	0.00251446
AT2G42380	1132	911	1129	1252	869	644	844	613	16.69	13.05	14.61	16.91	11.04	7.74	8.99	8.92	15.315	9.1725	-0.7396	3.74248e-07
AT1G64390	464	754	1088	929	483	675	459	512	6.84	10.8	14.08	12.55	6.14	8.11	4.89	7.45	11.0675	6.6475	-0.7354	0.000902385
AT5G21430	113	103	123	86	43	52	114	80	1.67	1.48	1.59	1.16	0.55	0.63	1.21	1.16	1.475	0.8875	-0.7329	0.0378805
AT3G48420	1033	910	1194	844	521	634	889	650	15.23	13.04	15.45	11.4	6.62	7.62	9.47	9.46	13.78	8.2925	-0.7327	6.48964e-06
AT1G03850	191	261	137	224	67	181	211	107	2.82	3.74	1.77	3.03	0.85	2.18	2.25	1.56	2.84	1.71	-0.7319	0.0296517
AT5G48460	820	795	937	676	524	632	621	420	12.09	11.39	12.13	9.13	6.66	7.6	6.62	6.11	11.185	6.7475	-0.7291	3.30055e-07
AT5G38420	12569	10243	18811	13086	8368	7167	11561	9495	185.27	146.75	243.46	176.76	106.31	86.14	123.16	138.22	188.06	113.457	-0.729	7.57495e-06
AT2G25060	78	107	150	102	71	81	77	64	1.15	1.53	1.94	1.38	0.9	0.97	0.82	0.93	1.5	0.905	-0.729	0.0099356
AT3G47380	176	290	238	273	147	262	138	115	2.59	4.15	3.08	3.69	1.87	3.15	1.47	1.67	3.3775	2.04	-0.7274	0.00875612
AT1G71050	117	87	155	164	76	106	72	92	1.72	1.25	2.01	2.22	0.97	1.27	0.77	1.34	1.8	1.0875	-0.727	0.015032
AT1G71695	1438	2078	3066	2334	1118	1788	1313	1668	21.2	29.77	39.68	31.53	14.2	21.49	13.99	24.28	30.545	18.49	-0.7242	0.000394901
AT1G19670	413	421	606	482	282	398	306	304	6.09	6.03	7.84	6.51	3.58	4.78	3.26	4.43	6.6175	4.0125	-0.7218	3.82952e-05
AT1G32470	2444	2372	3136	2072	1009	1777	2373	1690	36.03	33.98	40.59	27.99	12.82	21.36	25.28	24.6	34.6475	21.015	-0.7213	0.000152123
AT4G01575	133	106	95	65	71	78	83	47	1.96	1.52	1.23	0.88	0.9	0.94	0.88	0.68	1.3975	0.85	-0.7173	0.0335651
AT5G56860	752	738	1235	848	458	438	839	679	11.08	10.57	15.98	11.45	5.82	5.26	8.94	9.88	12.27	7.475	-0.715	0.00106847
AT1G70820	232	235	253	159	91	189	120	188	3.42	3.37	3.27	2.15	1.16	2.27	1.28	2.74	3.0525	1.8625	-0.7128	0.0203669
AT5G38520	839	800	1320	825	373	527	899	765	12.37	11.46	17.08	11.14	4.74	6.33	9.58	11.14	13.0125	7.9475	-0.7113	0.00334001
AT3G01660	195	135	272	258	100	141	222	130	2.87	1.93	3.52	3.48	1.27	1.69	2.36	1.89	2.95	1.8025	-0.7107	0.0103813
AT3G52840	1561	1296	2254	2261	1028	1495	1187	1253	23.01	18.57	29.17	30.54	13.06	17.97	12.64	18.24	25.3225	15.4775	-0.7102	4.96966e-05
AT5G22940	241	360	299	196	178	204	198	171	3.55	5.16	3.87	2.65	2.26	2.45	2.11	2.49	3.8075	2.3275	-0.7101	0.00226149
AT5G54270	8579	5076	10721	6213	5125	5722	5131	4764	126.46	72.72	138.75	83.92	65.11	68.77	54.66	69.35	105.463	64.4725	-0.71	6.41966e-05
AT3G16250	191	153	477	258	111	223	266	141	2.82	2.19	6.17	3.48	1.41	2.68	2.83	2.05	3.665	2.2425	-0.7087	0.0337543
AT2G18890	256	335	281	334	199	278	233	130	3.77	4.8	3.64	4.51	2.53	3.34	2.48	1.89	4.18	2.56	-0.7074	0.00113785
AT3G48720	817	1121	1244	1269	695	738	751	816	12.04	16.06	16.1	17.14	8.83	8.87	8	11.88	15.335	9.395	-0.7069	7.81528e-06
AT1G03630	2807	2871	4456	2796	1758	2140	2831	2117	41.38	41.13	57.67	37.77	22.33	25.72	30.16	30.82	44.4875	27.2575	-0.7067	2.9771e-06
AT5G53590	529	673	554	681	386	331	413	511	7.8	9.64	7.17	9.2	4.9	3.98	4.4	7.44	8.4525	5.18	-0.7064	0.000646942
AT1G14030	632	549	982	841	359	450	626	598	9.32	7.87	12.71	11.36	4.56	5.41	6.67	8.71	10.315	6.3375	-0.7028	0.00107175
AT5G02890	153	232	316	273	113	240	173	141	2.26	3.32	4.09	3.69	1.44	2.88	1.84	2.05	3.34	2.0525	-0.7025	0.00959745
AT1G01620	2941	2437	4436	3658	1907	2076	2991	2251	43.35	34.92	57.41	49.41	24.23	24.95	31.86	32.77	46.2725	28.4525	-0.7016	7.88392e-06
AT2G42840	402	447	657	441	443	369	186	306	5.93	6.4	8.5	5.96	5.63	4.44	1.98	4.45	6.6975	4.125	-0.6992	0.00942575
AT5G64330	1937	1661	2334	1904	1496	1350	1483	1080	28.55	23.8	30.21	25.72	19.01	16.23	15.8	15.72	27.07	16.69	-0.6977	1.59494e-09
AT3G21330	808	723	1061	876	516	631	591	625	11.91	10.36	13.73	11.83	6.56	7.58	6.3	9.1	11.9575	7.385	-0.6952	4.77964e-06
AT5G62280	307	395	497	441	244	308	261	300	4.53	5.66	6.43	5.96	3.1	3.7	2.78	4.37	5.645	3.4875	-0.6948	0.000314433
AT4G25050	2243	1760	2195	1964	875	1100	2438	1352	33.06	25.22	28.41	26.53	11.12	13.22	25.97	19.68	28.305	17.4975	-0.6939	0.00159853
AT3G27400	72	97	134	98	62	76	58	74	1.06	1.39	1.73	1.32	0.79	0.91	0.62	1.08	1.375	0.85	-0.6939	0.0233689
AT4G03190	250	446	496	490	314	340	268	232	3.69	6.39	6.42	6.62	3.99	4.09	2.85	3.38	5.78	3.5775	-0.6921	0.00161306
AT4G14550	170	139	172	228	104	137	158	98	2.51	1.99	2.23	3.08	1.32	1.65	1.68	1.43	2.4525	1.52	-0.6902	0.0033385
AT5G51560	304	420	374	380	278	283	267	201	4.48	6.02	4.84	5.13	3.53	3.4	2.84	2.93	5.1175	3.175	-0.6887	6.60528e-05
AT3G08770	333	333	556	420	277	309	221	303	4.91	4.77	7.2	5.67	3.52	3.71	2.35	4.41	5.6375	3.4975	-0.6887	0.00182656
AT4G05520	76	99	138	91	50	71	69	84	1.12	1.42	1.79	1.23	0.64	0.85	0.74	1.22	1.39	0.8625	-0.6885	0.0322488
AT4G30650	1312	2718	1723	1600	793	1627	1725	1058	19.34	38.94	22.3	21.61	10.07	19.56	18.38	15.4	25.5475	15.8525	-0.6885	0.035315
AT5G66230	84	77	110	71	62	37	67	68	1.24	1.1	1.42	0.96	0.79	0.44	0.71	0.99	1.18	0.7325	-0.6879	0.0463349
AT1G29910	21558	16732	19491	11714	11429	14064	12326	10724	317.78	239.72	252.26	158.22	145.19	169.04	131.3	156.11	241.995	150.41	-0.6861	4.11697e-05
AT5G67385	961	1083	1184	1244	686	815	827	764	14.17	15.52	15.32	16.8	8.71	9.8	8.81	11.12	15.4525	9.61	-0.6852	8.61068e-09
AT5G51380	165	208	143	227	107	154	179	90	2.43	2.98	1.85	3.07	1.36	1.85	1.91	1.31	2.5825	1.6075	-0.6839	0.00875337
AT5G18475	156	157	250	223	140	107	136	152	2.3	2.25	3.24	3.01	1.78	1.29	1.45	2.21	2.7	1.6825	-0.6824	0.00689514
AT4G23240	428	419	623	509	320	382	291	359	6.31	6	8.06	6.88	4.07	4.59	3.1	5.23	6.8125	4.2475	-0.6816	0.000277905
AT1G65900	196	185	345	333	107	202	233	191	2.89	2.65	4.47	4.5	1.36	2.43	2.48	2.78	3.6275	2.2625	-0.6811	0.014166
AT1G55260	743	773	850	989	561	648	693	457	10.95	11.07	11	13.36	7.13	7.79	7.38	6.65	11.595	7.2375	-0.6799	3.0842e-08
AT1G66190	275	231	277	294	218	185	197	154	4.05	3.31	3.59	3.97	2.77	2.22	2.1	2.24	3.73	2.3325	-0.6773	0.000264553
AT3G63140	7944	7461	8963	6026	5517	5061	6426	4409	117.1	106.89	116	81.39	70.09	60.83	68.45	64.18	105.345	65.8875	-0.677	4.29543e-08
AT5G63650	121	163	333	256	131	188	120	154	1.78	2.34	4.31	3.46	1.66	2.26	1.28	2.24	2.9725	1.86	-0.6764	0.029571
AT2G42975	128	98	177	84	87	119	83	54	1.89	1.4	2.29	1.13	1.11	1.43	0.88	0.79	1.6775	1.0525	-0.6725	0.0403985
AT5G25190	374	362	633	461	283	358	353	283	5.51	5.19	8.19	6.23	3.6	4.3	3.76	4.12	6.28	3.945	-0.6707	0.000220048
AT5G65683	371	511	646	561	300	377	403	372	5.47	7.32	8.36	7.58	3.81	4.53	4.29	5.42	7.1825	4.5125	-0.6706	0.000172766
AT3G44990	1942	2158	3378	3374	1665	1962	2131	1793	28.63	30.92	43.72	45.57	21.15	23.58	22.7	26.1	37.21	23.3825	-0.6703	1.09714e-05
AT4G24015	115	154	143	163	86	110	133	81	1.7	2.21	1.85	2.2	1.09	1.32	1.42	1.18	1.99	1.2525	-0.668	0.00537896
AT5G55730	1133	1418	1489	1473	1019	991	1123	765	16.7	20.32	19.27	19.9	12.95	11.91	11.96	11.14	19.0475	11.99	-0.6678	8.45467e-10
AT5G58260	264	248	463	345	93	239	336	258	3.89	3.55	5.99	4.66	1.18	2.87	3.58	3.76	4.5225	2.8475	-0.6674	0.0355638
AT3G62060	515	535	614	585	424	396	498	284	7.59	7.66	7.95	7.9	5.39	4.76	5.31	4.13	7.775	4.8975	-0.6668	2.12433e-06
AT4G29020	1610	1775	2276	2249	1405	1631	1196	1269	23.73	25.43	29.46	30.38	17.85	19.6	12.74	18.47	27.25	17.165	-0.6668	3.06394e-06
AT3G22760	140	240	255	264	180	141	215	105	2.06	3.44	3.3	3.57	2.29	1.69	2.29	1.53	3.0925	1.95	-0.6653	0.00935462
AT3G50270	254	386	396	268	189	240	213	264	3.74	5.53	5.13	3.62	2.4	2.88	2.27	3.84	4.505	2.8475	-0.6618	0.00464974
AT3G27690	530	391	703	299	270	467	292	319	7.81	5.6	9.1	4.04	3.43	5.61	3.11	4.64	6.6375	4.1975	-0.6611	0.0130298
AT5G15802	377	312	343	271	166	195	299	264	5.56	4.47	4.44	3.66	2.11	2.34	3.19	3.84	4.5325	2.87	-0.6593	0.00530861
AT2G33330	513	525	420	396	303	309	514	230	7.56	7.52	5.44	5.35	3.85	3.71	5.48	3.35	6.4675	4.0975	-0.6585	0.00217395
AT5G67390	163	96	243	228	83	153	156	123	2.4	1.38	3.14	3.08	1.05	1.84	1.66	1.79	2.5	1.585	-0.6574	0.0342333
AT5G15310	457	433	584	595	287	383	388	394	6.74	6.2	7.56	8.04	3.65	4.6	4.13	5.74	7.135	4.53	-0.6554	0.000174485
AT5G18660	2814	2135	3564	2376	1931	1829	2214	1740	41.48	30.59	46.13	32.09	24.53	21.98	23.59	25.33	37.5725	23.8575	-0.6552	2.56181e-06
AT2G38750	417	579	744	592	409	396	407	417	6.15	8.3	9.63	8	5.2	4.76	4.34	6.07	8.02	5.0925	-0.6552	0.000204017
AT3G61880	236	405	647	552	285	368	301	323	3.48	5.8	8.37	7.46	3.62	4.42	3.21	4.7	6.2775	3.9875	-0.6547	0.00972984
AT2G42510	211	133	110	270	92	143	174	115	3.11	1.91	1.42	3.65	1.17	1.72	1.85	1.67	2.5225	1.6025	-0.6545	0.0445779
AT1G04680	992	1313	1458	1568	996	1001	879	873	14.62	18.81	18.87	21.18	12.65	12.03	9.36	12.71	18.37	11.6875	-0.6524	6.80478e-06
AT2G46530	379	617	1013	870	357	486	539	611	5.59	8.84	13.11	11.75	4.54	5.84	5.74	8.89	9.8225	6.2525	-0.6517	0.0120697
AT1G32990	5862	4642	7122	4906	3484	3599	5458	3623	86.41	66.51	92.17	66.27	44.26	43.26	58.14	52.74	77.84	49.6	-0.6502	4.52243e-06
AT1G12080	122	97	151	156	86	68	146	79	1.8	1.39	1.95	2.11	1.09	0.82	1.56	1.15	1.8125	1.155	-0.6501	0.0263407
AT1G72660	74	77	113	86	85	54	67	43	1.09	1.1	1.46	1.16	1.08	0.65	0.71	0.63	1.2025	0.7675	-0.6478	0.043454
AT1G50900	1510	1551	2431	1537	945	1022	1626	1383	22.26	22.22	31.46	20.76	12.01	12.28	17.32	20.13	24.175	15.435	-0.6473	0.000607222
AT5G38430	2947	3684	4084	3043	1594	1911	3050	3148	43.44	52.78	52.86	41.1	20.25	22.97	32.49	45.83	47.545	30.385	-0.6459	0.0284773
AT4G27595	454	532	765	720	454	586	302	391	6.69	7.62	9.9	9.73	5.77	7.04	3.22	5.69	8.485	5.43	-0.644	0.00445642
AT1G66130	107	125	159	159	55	122	120	97	1.58	1.79	2.06	2.15	0.7	1.47	1.28	1.41	1.895	1.215	-0.6412	0.0290162
AT3G58120	703	696	430	813	575	517	516	319	10.36	9.97	5.57	10.98	7.3	6.21	5.5	4.64	9.22	5.9125	-0.641	0.00407648
AT1G53830	101	145	171	148	107	129	91	76	1.49	2.08	2.21	2	1.36	1.55	0.97	1.11	1.945	1.2475	-0.6407	0.0155761
AT1G64470	404	350	583	549	378	328	294	328	5.96	5.01	7.55	7.42	4.8	3.94	3.13	4.77	6.485	4.16	-0.6405	0.00129654
AT3G52490	149	155	209	179	153	109	92	130	2.2	2.22	2.7	2.42	1.94	1.31	0.98	1.89	2.385	1.53	-0.6405	0.0180545
AT2G24270	1128	1398	2131	1292	775	1108	1064	1231	16.63	20.03	27.58	17.45	9.85	13.32	11.33	17.92	20.4225	13.105	-0.64	0.00136601
AT4G29240	101	79	96	89	48	84	57	70	1.49	1.13	1.24	1.2	0.61	1.01	0.61	1.02	1.265	0.8125	-0.6387	0.0428122
AT1G25250	204	159	220	138	129	95	232	81	3.01	2.28	2.85	1.86	1.64	1.14	2.47	1.18	2.5	1.6075	-0.6371	0.042843
AT1G60600	559	355	985	605	335	427	469	526	8.24	5.09	12.75	8.17	4.26	5.13	5	7.66	8.5625	5.5125	-0.6353	0.0141971
AT1G18060	556	502	578	424	383	391	458	274	8.2	7.19	7.48	5.73	4.87	4.7	4.88	3.99	7.15	4.61	-0.6332	0.000125385
AT3G07010	524	394	502	575	299	393	436	320	7.72	5.64	6.5	7.77	3.8	4.72	4.64	4.66	6.9075	4.455	-0.6327	0.000105553
AT4G03150	304	317	400	358	224	246	235	276	4.48	4.54	5.18	4.84	2.85	2.96	2.5	4.02	4.76	3.0825	-0.6269	0.000812588
AT2G28950	1335	1414	2469	2023	1115	1390	1474	1227	19.68	20.26	31.95	27.33	14.16	16.71	15.7	17.86	24.805	16.1075	-0.6229	9.52096e-05
AT3G17350	117	86	90	104	78	70	79	63	1.72	1.23	1.16	1.4	0.99	0.84	0.84	0.92	1.3775	0.8975	-0.6181	0.0261267
AT3G55330	450	468	596	375	252	384	513	257	6.63	6.71	7.71	5.07	3.2	4.62	5.46	3.74	6.53	4.255	-0.6179	0.00336741
AT5G19220	1037	1061	1212	812	591	914	865	656	15.29	15.2	15.69	10.97	7.51	10.99	9.21	9.55	14.2875	9.315	-0.6171	0.00012847
AT1G77060	379	412	712	457	311	376	417	317	5.59	5.9	9.21	6.17	3.95	4.52	4.44	4.61	6.7175	4.38	-0.617	0.00109732
AT1G19330	232	390	366	410	192	283	249	281	3.42	5.59	4.74	5.54	2.44	3.4	2.65	4.09	4.8225	3.145	-0.6167	0.00715708
AT2G40820	240	212	211	178	121	143	245	122	3.54	3.04	2.73	2.4	1.54	1.72	2.61	1.78	2.9275	1.9125	-0.6142	0.0141162
AT3G20820	950	1181	2003	1583	865	1007	938	1245	14	16.92	25.92	21.38	10.99	12.1	9.99	18.12	19.555	12.8	-0.6114	0.00381797
AT4G34730	319	231	464	266	125	260	294	254	4.7	3.31	6.01	3.59	1.59	3.13	3.13	3.7	4.4025	2.8875	-0.6085	0.0305089
AT3G55820	114	181	132	124	85	152	93	77	1.68	2.59	1.71	1.67	1.08	1.83	0.99	1.12	1.9125	1.255	-0.6078	0.0424627
AT1G48480	1492	1545	1633	1596	1246	1419	1111	847	21.99	22.14	21.13	21.56	15.83	17.06	11.84	12.33	21.705	14.265	-0.6055	5.4104e-06
AT1G75640	136	106	150	137	85	97	116	91	2	1.52	1.94	1.85	1.08	1.17	1.24	1.32	1.8275	1.2025	-0.6038	0.0108777
AT3G16240	2225	1563	2092	1789	1715	1109	1781	1103	32.8	22.39	27.08	24.16	21.79	13.33	18.97	16.06	26.6075	17.5375	-0.6014	0.000410188
AT5G44560	291	173	415	286	242	213	243	160	4.29	2.48	5.37	3.86	3.07	2.56	2.59	2.33	4	2.6375	-0.6008	0.0147257
AT3G20680	279	164	463	331	196	178	274	248	4.11	2.35	5.99	4.47	2.49	2.14	2.92	3.61	4.23	2.79	-0.6004	0.0331993
AT4G02770	12118	11640	20294	13360	8526	11631	10762	10828	178.63	166.77	262.65	180.46	108.31	139.8	114.64	157.62	197.127	130.093	-0.5996	9.35618e-05
AT4G34760	210	218	177	160	142	143	199	97	3.1	3.12	2.29	2.16	1.8	1.72	2.12	1.41	2.6675	1.7625	-0.5979	0.0148179
AT2G05070	4895	2569	4172	2596	3003	2850	2648	2080	72.15	36.81	54	35.06	38.15	34.26	28.21	30.28	49.505	32.725	-0.5972	0.00281175
AT1G11545	1020	875	675	792	720	669	846	338	15.04	12.54	8.74	10.7	9.15	8.04	9.01	4.92	11.755	7.78	-0.5954	0.00701031
AT5G05740	2162	1688	2531	1897	1448	1244	1945	1494	31.87	24.18	32.76	25.62	18.4	14.95	20.72	21.75	28.6075	18.955	-0.5938	7.3457e-05
AT2G30010	728	745	483	526	533	488	574	294	10.73	10.67	6.25	7.1	6.77	5.87	6.11	4.28	8.6875	5.7575	-0.5935	0.00698042
AT4G03415	880	878	1209	1007	615	756	871	700	12.97	12.58	15.65	13.6	7.81	9.09	9.28	10.19	13.7	9.0925	-0.5914	3.90193e-06
AT2G23560	262	129	306	348	162	180	279	162	3.86	1.85	3.96	4.7	2.06	2.16	2.97	2.36	3.5925	2.3875	-0.5895	0.038701
AT5G17870	1035	957	1513	1110	653	754	1159	861	15.26	13.71	19.58	14.99	8.3	9.06	12.35	12.53	15.885	10.56	-0.5891	0.000637404
AT3G01860	436	530	632	731	394	533	453	349	6.43	7.59	8.18	9.87	5.01	6.41	4.83	5.08	8.0175	5.3325	-0.5883	0.000516804
AT3G23670	133	151	136	82	84	96	99	95	1.96	2.16	1.76	1.11	1.07	1.15	1.05	1.38	1.7475	1.1625	-0.5881	0.0440522
AT3G61950	202	225	309	323	186	129	312	169	2.98	3.22	4	4.36	2.36	1.55	3.32	2.46	3.64	2.4225	-0.5874	0.0245059
AT1G60270	297	205	226	288	259	210	186	111	4.38	2.94	2.92	3.89	3.29	2.52	1.98	1.62	3.5325	2.3525	-0.5865	0.0266593
AT2G43590	667	1094	564	874	431	834	776	408	9.83	15.67	7.3	11.81	5.48	10.02	8.27	5.94	11.1525	7.4275	-0.5864	0.0166307
AT4G09160	286	233	337	250	316	157	175	167	4.22	3.34	4.36	3.38	4.01	1.89	1.86	2.43	3.825	2.5475	-0.5864	0.0317007
AT3G29240	2174	3366	3498	3509	1577	2440	2846	2440	32.05	48.22	45.27	47.4	20.03	29.33	30.32	35.52	43.235	28.8	-0.5861	0.00067173
AT5G08050	797	835	1286	877	409	737	926	746	11.75	11.96	16.64	11.85	5.2	8.86	9.86	10.86	13.05	8.695	-0.5858	0.00592021
AT1G26600	95	85	123	108	66	91	74	73	1.4	1.22	1.59	1.46	0.84	1.09	0.79	1.06	1.4175	0.945	-0.585	0.0314464
AT4G20940	509	595	686	509	437	479	364	415	7.5	8.52	8.88	6.88	5.55	5.76	3.88	6.04	7.945	5.3075	-0.582	0.000831241
AT3G49670	2009	1563	2281	2042	1549	1692	1560	1118	29.61	22.39	29.52	27.58	19.68	20.34	16.62	16.27	27.275	18.2275	-0.5815	3.89501e-06
AT5G26280	245	273	345	342	201	228	235	228	3.61	3.91	4.47	4.62	2.55	2.74	2.5	3.32	4.1525	2.7775	-0.5802	0.00130305
AT3G59400	999	1248	1968	1365	694	1033	1089	1264	14.73	17.88	25.47	18.44	8.82	12.42	11.6	18.4	19.13	12.81	-0.5786	0.00679657
AT2G26975	148	124	140	136	78	94	109	125	2.18	1.78	1.81	1.84	0.99	1.13	1.16	1.82	1.9025	1.275	-0.5774	0.0335756
AT3G27160	4716	4118	5990	4181	2856	3469	4657	3332	69.52	59	77.52	56.47	36.28	41.69	49.61	48.5	65.6275	44.02	-0.5761	1.93679e-05
AT2G03420	521	324	746	663	322	279	497	552	7.68	4.64	9.65	8.96	4.09	3.35	5.29	8.04	7.7325	5.1925	-0.5745	0.0404496
AT5G62820	265	234	303	236	254	224	189	119	3.91	3.35	3.92	3.19	3.23	2.69	2.01	1.73	3.5925	2.415	-0.573	0.0154179
AT5G59480	947	1239	1335	1172	730	1021	1153	671	13.96	17.75	17.28	15.83	9.27	12.27	12.28	9.77	16.205	10.8975	-0.5724	4.95366e-05
AT5G55220	5963	4649	7886	5538	3973	4186	5156	4627	87.9	66.61	102.06	74.8	50.47	50.31	54.93	67.36	82.8425	55.7675	-0.5709	6.0723e-05
AT1G74880	1536	1031	2000	1601	966	975	1645	1077	22.64	14.77	25.88	21.63	12.27	11.72	17.52	15.68	21.23	14.2975	-0.5703	0.00199314
AT3G61640	717	601	496	540	460	409	634	320	10.57	8.61	6.42	7.29	5.84	4.92	6.75	4.66	8.2225	5.5425	-0.569	0.00433087
AT1G68780	133	98	170	200	86	137	118	108	1.96	1.4	2.2	2.7	1.09	1.65	1.26	1.57	2.065	1.3925	-0.5685	0.0411262
AT1G17140	310	465	486	416	242	384	300	324	4.57	6.66	6.29	5.62	3.07	4.62	3.2	4.72	5.785	3.9025	-0.5679	0.00545636
AT3G26060	3142	2941	4443	2745	2074	2363	3095	2464	46.31	42.14	57.5	37.08	26.35	28.4	32.97	35.87	45.7575	30.8975	-0.5665	0.000127725
AT5G51750	462	569	925	739	458	559	458	517	6.81	8.15	11.97	9.98	5.82	6.72	4.88	7.53	9.2275	6.2375	-0.565	0.00442046
AT3G27850	7707	7473	11804	7822	5491	5921	8037	6696	113.61	107.07	152.77	105.65	69.76	71.17	85.62	97.47	119.775	81.005	-0.5642	8.8488e-05
AT1G14440	189	165	252	220	156	143	157	160	2.79	2.36	3.26	2.97	1.98	1.72	1.67	2.33	2.845	1.925	-0.5636	0.00837049
AT1G55480	1344	1194	1888	1340	1042	978	1414	944	19.81	17.11	24.43	18.1	13.24	11.75	15.06	13.74	19.8625	13.4475	-0.5627	6.7515e-05
AT2G35760	385	433	389	390	275	276	380	286	5.68	6.2	5.03	5.27	3.49	3.32	4.05	4.16	5.545	3.755	-0.5624	0.000550337
AT1G26230	611	481	882	617	471	377	635	473	9.01	6.89	11.42	8.33	5.98	4.53	6.76	6.89	8.9125	6.04	-0.5613	0.00405844
AT5G04820	413	500	575	501	337	369	447	354	6.09	7.16	7.44	6.77	4.28	4.44	4.76	5.15	6.865	4.6575	-0.5597	8.54581e-05
AT3G08970	2927	1800	2912	3116	2439	1855	2365	1547	43.15	25.79	37.69	42.09	30.99	22.3	25.19	22.52	37.18	25.25	-0.5582	0.000805481
AT5G41810	418	561	633	599	318	580	409	368	6.16	8.04	8.19	8.09	4.04	6.97	4.36	5.36	7.62	5.1825	-0.5561	0.00418641
AT2G38480	328	182	179	213	180	200	187	132	4.83	2.61	2.32	2.88	2.29	2.4	1.99	1.92	3.16	2.15	-0.5556	0.0380112
AT1G68590	2601	2652	4164	3471	1857	1909	3314	2662	38.34	38	53.89	46.88	23.59	22.94	35.3	38.75	44.2775	30.145	-0.5547	0.00217587
AT3G55800	4819	4352	6970	4811	3166	3726	4923	4055	71.03	62.35	90.21	64.98	40.22	44.78	52.44	59.03	72.1425	49.1175	-0.5546	0.00014283
AT1G30380	6689	7191	10731	7522	4302	5808	7787	6434	98.6	103.03	138.88	101.6	54.65	69.81	82.95	93.66	110.528	75.2675	-0.5543	0.000568975
AT1G73600	18638	19625	22004	21615	13450	16285	18457	14302	274.73	281.17	284.78	291.96	170.87	195.73	196.62	208.19	283.16	192.852	-0.5541	1.15477e-12
AT3G10840	267	260	260	227	151	155	257	213	3.94	3.73	3.36	3.07	1.92	1.86	2.74	3.1	3.525	2.405	-0.5516	0.0169849
AT5G14320	5481	4716	7041	4891	3135	4057	5631	4118	80.79	67.57	91.13	66.06	39.83	48.76	59.99	59.95	76.3875	52.1325	-0.5512	0.000232589
AT2G28605	238	225	380	320	138	209	326	218	3.51	3.22	4.92	4.32	1.75	2.51	3.47	3.17	3.9925	2.725	-0.551	0.0289672
AT4G36540	407	559	778	737	400	473	552	452	6	8.01	10.07	9.95	5.08	5.69	5.88	6.58	8.5075	5.8075	-0.5508	0.00274763
AT2G19650	238	307	362	392	210	235	278	259	3.51	4.4	4.69	5.29	2.67	2.82	2.96	3.77	4.4725	3.055	-0.5499	0.00523247
AT5G28500	7193	5718	9070	6661	5326	4956	6408	5153	106.03	81.92	117.39	89.97	67.66	59.57	68.26	75.01	98.8275	67.625	-0.5474	1.07168e-05
AT1G59540	133	201	275	220	162	136	153	169	1.96	2.88	3.56	2.97	2.06	1.63	1.63	2.46	2.8425	1.945	-0.5474	0.0308419
AT3G57060	648	873	658	687	663	632	601	335	9.55	12.51	8.52	9.28	8.42	7.6	6.4	4.88	9.965	6.825	-0.546	0.00513069
AT4G17670	815	831	787	867	474	660	957	499	12.01	11.91	10.19	11.71	6.02	7.93	10.19	7.26	11.455	7.85	-0.5452	0.0014208
AT3G56940	8384	7383	13777	9099	5869	7334	7763	8130	123.58	105.78	178.31	122.9	74.56	88.15	82.7	118.35	132.643	90.94	-0.5446	0.0011042
AT5G43750	447	416	593	439	269	380	442	359	6.59	5.96	7.67	5.93	3.42	4.57	4.71	5.23	6.5375	4.4825	-0.5444	0.00205864
AT4G24710	115	198	191	183	152	119	132	119	1.7	2.84	2.47	2.47	1.93	1.43	1.41	1.73	2.37	1.625	-0.5444	0.0288594
AT4G29060	14433	11896	18759	13897	11880	10829	11614	10527	212.75	170.43	242.78	187.71	150.92	130.16	123.72	153.24	203.417	139.51	-0.5441	6.79462e-06
AT2G45470	3248	3332	4868	4222	2726	3145	3375	2738	47.88	47.74	63	57.03	34.63	37.8	35.95	39.86	53.9125	37.06	-0.5408	6.82046e-07
AT4G38970	28539	25786	34458	24450	20854	21075	25229	19905	420.68	369.44	445.96	330.25	264.93	253.31	268.76	289.76	391.582	269.19	-0.5407	2.9421e-07
AT5G02540	1759	2243	3621	2838	1719	2409	1753	2007	25.93	32.14	46.86	38.33	21.84	28.95	18.67	29.22	35.815	24.67	-0.5378	0.00350604
AT5G56850	356	365	635	550	265	364	399	412	5.25	5.23	8.22	7.43	3.37	4.38	4.25	6	6.5325	4.5	-0.5377	0.0148563
AT3G13437	359	334	397	430	234	346	349	251	5.29	4.79	5.14	5.81	2.97	4.16	3.72	3.65	5.2575	3.625	-0.5364	0.00114942
AT1G75350	5447	4713	6461	5377	3329	3969	5546	4166	80.29	67.52	83.62	72.63	42.29	47.7	59.08	60.64	76.015	52.4275	-0.536	3.64796e-05
AT1G31920	214	207	352	262	190	215	171	206	3.15	2.97	4.56	3.54	2.41	2.58	1.82	3	3.555	2.4525	-0.5356	0.0183123
AT1G06680	12122	14074	22818	14129	8639	12186	13336	13722	178.68	201.64	295.32	190.84	109.75	146.47	142.06	199.75	216.62	149.507	-0.5349	0.0359249
AT5G03390	140	116	148	154	134	116	121	65	2.06	1.66	1.92	2.08	1.7	1.39	1.29	0.95	1.93	1.3325	-0.5345	0.042645
AT5G55740	531	477	740	603	391	463	423	503	7.83	6.83	9.58	8.14	4.97	5.56	4.51	7.32	8.095	5.59	-0.5342	0.00330794
AT1G27120	178	199	218	219	161	167	161	137	2.62	2.85	2.82	2.96	2.05	2.01	1.72	1.99	2.8125	1.9425	-0.5339	0.0040869
AT1G78460	197	266	233	259	135	247	198	161	2.9	3.81	3.02	3.5	1.72	2.97	2.11	2.34	3.3075	2.285	-0.5335	0.017374
AT2G42220	1764	1773	2462	1528	1037	1622	1505	1589	26	25.4	31.86	20.64	13.17	19.5	16.03	23.13	25.975	17.9575	-0.5325	0.00271567
AT3G06980	3373	2813	4705	3529	2736	2454	2863	2928	49.72	40.3	60.89	47.67	34.76	29.5	30.5	42.62	49.645	34.345	-0.5315	0.000320066
AT2G38140	4034	3489	4383	3033	2312	2567	4049	2757	59.46	49.99	56.73	40.97	29.37	30.85	43.13	40.13	51.7875	35.87	-0.5298	0.000697049
AT2G40490	3946	3981	6554	4574	3237	3730	4254	3451	58.17	57.04	84.82	61.78	41.12	44.83	45.32	50.24	65.4525	45.3775	-0.5285	6.72079e-05
AT1G67700	3168	3119	4294	3376	2156	2459	3559	2658	46.7	44.69	55.57	45.6	27.39	29.56	37.91	38.69	48.14	33.3875	-0.5279	8.71158e-05
AT2G41540	706	825	966	1107	620	850	702	611	10.41	11.82	12.5	14.95	7.88	10.22	7.48	8.89	12.42	8.6175	-0.5273	0.000459196
AT3G18890	2111	2062	2926	1940	1748	1619	2042	1590	31.12	29.54	37.87	26.2	22.21	19.46	21.75	23.15	31.1825	21.6425	-0.5269	3.7102e-05
AT4G19100	325	326	672	359	282	236	365	389	4.79	4.67	8.7	4.85	3.58	2.84	3.89	5.66	5.7525	3.9925	-0.5269	0.0471892
AT3G23730	2657	2345	1634	2169	2070	1814	1916	1169	39.17	33.6	21.15	29.3	26.3	21.8	20.41	17.02	30.805	21.3825	-0.5267	0.00440017
AT2G36830	5620	5169	6676	6110	4794	4129	4852	4411	82.84	74.06	86.4	82.53	60.9	49.63	51.69	64.21	81.4575	56.6075	-0.5251	5.74714e-07
AT3G47470	13315	9554	18849	11724	9062	11808	9791	10308	196.27	136.88	243.95	158.36	115.12	141.92	104.3	150.05	183.865	127.847	-0.5242	0.00163187
AT5G44020	4960	4453	3398	4359	3814	3203	4339	2318	73.11	63.8	43.98	58.88	48.45	38.5	46.22	33.74	59.9425	41.7275	-0.5226	0.00130687
AT3G46780	3442	3544	4496	2502	2097	3200	2651	2845	50.74	50.78	58.19	33.8	26.64	38.46	28.24	41.41	48.3775	33.6875	-0.5221	0.00336766
AT1G11900	249	181	298	257	163	181	235	187	3.67	2.59	3.86	3.47	2.07	2.18	2.5	2.72	3.3975	2.3675	-0.5211	0.0121393
AT4G21065	169	204	310	285	196	165	207	177	2.49	2.92	4.01	3.85	2.49	1.98	2.21	2.58	3.3175	2.315	-0.5191	0.0193285
AT5G38410	18591	19436	26263	16711	13739	13987	19111	16079	274.04	278.46	339.9	225.72	174.54	168.11	203.58	234.06	279.53	195.072	-0.519	0.000179643
AT5G25980	880	1304	2609	2124	1414	1336	1149	1334	12.97	18.68	33.77	28.69	17.96	16.06	12.24	19.42	23.5275	16.42	-0.5189	0.0320556
AT1G54820	243	275	463	326	143	279	304	281	3.58	3.94	5.99	4.4	1.82	3.35	3.24	4.09	4.4775	3.125	-0.5188	0.0480269
AT2G25470	275	379	243	273	236	258	280	159	4.05	5.43	3.14	3.69	3	3.1	2.98	2.31	4.0775	2.8475	-0.518	0.0197549
AT4G30660	2124	1819	2054	2210	1046	1817	1841	1708	31.31	26.06	26.58	29.85	13.29	21.84	19.61	24.86	28.45	19.9	-0.5157	0.00196181
AT3G15980	29369	16959	23376	23737	21935	18604	21571	12208	432.91	242.97	302.54	320.62	278.66	223.61	229.79	177.71	324.76	227.442	-0.5139	0.00219469
AT3G53668	1274	888	1228	1114	948	775	1214	651	18.78	12.72	15.89	15.05	12.04	9.31	12.93	9.48	15.61	10.94	-0.5129	0.00177542
AT4G09650	6396	6714	9715	6932	5011	5577	6670	5893	94.28	96.19	125.73	93.63	63.66	67.03	71.05	85.78	102.457	71.88	-0.5114	5.55373e-05
AT2G18990	1113	1147	1169	1235	781	908	1265	759	16.41	16.43	15.13	16.68	9.92	10.91	13.48	11.05	16.1625	11.34	-0.5112	4.7284e-05
AT1G72416	920	695	774	770	636	592	807	483	13.56	9.96	10.02	10.4	8.08	7.12	8.6	7.03	10.985	7.7075	-0.5112	0.000792675
AT5G47190	6913	5410	8179	6162	4114	4368	7383	5162	101.9	77.51	105.85	83.23	52.26	52.5	78.65	75.14	92.1225	64.6375	-0.5112	0.00127077
AT1G30845	165	138	130	155	112	133	117	101	2.43	1.98	1.68	2.09	1.42	1.6	1.25	1.47	2.045	1.435	-0.5111	0.0292119
AT3G54050	1140	1408	1752	955	717	1064	1291	1049	16.8	20.17	22.67	12.9	9.11	12.79	13.75	15.27	18.135	12.73	-0.5105	0.00892997
AT1G12800	5018	4784	7211	5757	4035	4792	4659	4245	73.97	68.54	93.33	77.76	51.26	57.6	49.63	61.79	78.4	55.07	-0.5096	7.45633e-06
AT2G36885	366	263	388	309	238	247	341	225	5.4	3.77	5.02	4.17	3.02	2.97	3.63	3.28	4.59	3.225	-0.5092	0.00629767
AT3G49650	226	236	505	410	257	307	248	249	3.33	3.38	6.54	5.54	3.26	3.69	2.64	3.62	4.6975	3.3025	-0.5083	0.0424823
AT3G28080	571	728	1155	1007	579	722	607	743	8.42	10.43	14.95	13.6	7.36	8.68	6.47	10.82	11.85	8.3325	-0.5081	0.0133483
AT1G54040	65294	61218	86425	76798	62146	54924	50547	56437	962.47	877.07	1118.53	1037.33	789.5	660.15	538.46	821.56	998.85	702.418	-0.5079	8.78144e-05
AT5G27390	423	509	887	608	326	422	646	500	6.24	7.29	11.48	8.21	4.14	5.07	6.88	7.28	8.305	5.8425	-0.5074	0.0280475
AT5G23060	8027	7314	11636	8832	6893	6356	7926	6764	118.32	104.79	150.6	119.3	87.57	76.39	84.43	98.46	123.252	86.7125	-0.5073	3.1896e-05
AT4G14640	543	523	370	501	312	488	489	275	8	7.49	4.79	6.77	3.96	5.87	5.21	4	6.7625	4.76	-0.5066	0.0156589
AT3G54890	9144	6407	12293	7029	5762	6990	7392	7034	134.79	91.79	159.1	94.94	73.2	84.01	78.74	102.39	120.155	84.585	-0.5064	0.00285146
AT2G17442	175	151	263	252	177	141	219	128	2.58	2.16	3.4	3.4	2.25	1.69	2.33	1.86	2.885	2.0325	-0.5053	0.0343249
AT5G65220	7294	6830	10924	7802	4921	5874	8839	6274	107.52	97.85	141.38	105.38	62.52	70.6	94.16	91.33	113.032	79.6525	-0.5049	0.000904125
AT1G32080	293	423	516	280	324	292	287	275	4.32	6.06	6.68	3.78	4.12	3.51	3.06	4	5.21	3.6725	-0.5045	0.0219585
AT3G52150	5582	4943	7510	5218	3812	4275	5684	4521	82.28	70.82	97.2	70.48	48.43	51.38	60.55	65.81	80.195	56.5425	-0.5042	0.000179398
AT3G60540	2147	1552	1725	1766	1174	1579	2035	1030	31.65	22.24	22.33	23.85	14.91	18.98	21.68	14.99	25.0175	17.64	-0.5041	0.00207455
AT5G45680	247	222	342	338	146	249	223	271	3.64	3.18	4.43	4.57	1.85	2.99	2.38	3.94	3.955	2.79	-0.5034	0.0451418
AT5G19940	2037	1779	2893	2151	1208	1895	1980	1845	30.03	25.49	37.44	29.05	15.35	22.78	21.09	26.86	30.5025	21.52	-0.5032	0.00267908
AT5G24165	1175	809	1656	1458	556	872	1321	1224	17.32	11.59	21.43	19.69	7.06	10.48	14.07	17.82	17.5075	12.3575	-0.5026	0.0446503
AT1G52230	3663	3362	5451	3379	2422	3305	3532	3170	53.99	48.17	70.55	45.64	30.77	39.72	37.63	46.15	54.5875	38.5675	-0.5012	0.00119407
AT1G15820	27769	23029	38923	25737	18175	23033	26892	22675	409.33	329.94	503.75	347.64	230.9	276.84	286.47	330.08	397.665	281.072	-0.5006	0.000426217
AT4G05180	8421	9445	13958	9567	5464	9602	8777	8528	124.13	135.32	180.65	129.22	69.41	115.41	93.5	124.14	142.33	100.615	-0.5004	0.00293943
AT5G19090	2685	2365	4157	3863	2544	2589	2560	2485	39.58	33.88	53.8	52.18	32.32	31.12	27.27	36.17	44.86	31.72	-0.5	0.000865505
